# Supplementary material for: Membrane Vesicles Can Contribute to Cellulose Degradation by Teredinibacter turnerae, a Cultivable Intracellular Endosymbiont of Shipworms
Source: Microb Biotechnol. 2024 Dec 11;17(12):e70064. doi: 10.1111/1751-7915.70064 (PMC11632262; doi:10.1111/1751-7915.70064)
Supplement: Supplementary file 4 — Appendix S1. [file MBT2-17-e70064-s004.xlsx]

## Sheet: T7901_OMV_proteins
#PSM	PSMpK	Sample_GeneID	T7901_GenBank_accession	TERTU_LocusTag	eggNOGmapper_Gene_Description	T7901_GenBank_Gene_Description	CAZy_Modules	COG_category	DeepLocPro	SignalP
92	6.38933	KHHBJG_18390	ACR12491.1	TERTU_4094	Beta-mannanase	glycoside hydrolase family 26 domain protein	CBM35,GH26	G	Extracellular	LIPO
3	0.208348	KHHBJG_04170	ACR11352.1	TERTU_0936	1,4-alpha-glucan branching protein GlgB	1,4-alpha-glucan branching enzyme	CBM48,GH13	G	Cytoplasmic	OTHER
7	0.486145	KHHBJG_01925	ACR13327.1	TERTU_0427	Endoglucanase	glycoside hydrolase family 5 domain protein	CBM5,CBM10,GH5	G	Extracellular	OTHER
24	1.66678	KHHBJG_15750	ACR11863.1	TERTU_3514	Carbohydrate esterase family 15 domain protein	carbohydrate esterase family 15 domain protein	CBM57,CE15	EG	Extracellular	LIPO
20	1.38899	KHHBJG_03615	ACR11565.1	TERTU_0817	Endo-1,4-beta-xylanase, GH35 family	xylanase	CBM85,GH10	G	Extracellular	LIPO
10	0.694493	KHHBJG_02015	ACR13660.1	TERTU_0446	Acetyl xylan esterase AxeA and related esterases, LpqC family	esterase, PHB depolymerase family	CE1	Q	Extracellular	SP
41	2.84742	KHHBJG_03000	ACR11936.1	TERTU_0681	ExsB	ExsB	CE20	G	Periplasmic	SP
17	1.18064	KHHBJG_03700	ACR10884.1	TERTU_0835	Endo-1,4-beta-xylanase, GH35 family	xylanase	GH10	G	Extracellular	OTHER
5	0.347246	KHHBJG_15020	ACR13552.1	TERTU_3349	Beta-xylanase	xylanase	GH10	G	Extracellular	OTHER
33	2.29183	KHHBJG_01930	ACR12792.1	TERTU_0428	Aryl-phospho-beta-D-glucosidase BglC, GH1 family	glycoside hydrolase family 11 and family 5 domain protein	GH11,CBM5,CBM10,GH5	G	Extracellular	SP
59	4.09751	KHHBJG_21010	ACR14581.1	TERTU_4677	GH115-C domain-containing protein	conserved hypothetical protein	GH115	S	Periplasmic	SP
45	3.12522	KHHBJG_02985	ACR13580.1	TERTU_0676	Beta-galactosidase/beta-glucuronidase	glycoside hydrolase family 2 domain protein	GH2	G	Periplasmic	LIPO
2	0.138899	KHHBJG_09490	ACR14097.1	TERTU_2108	LysM repeat	lytic transglycosylase	GH23,CBM50,CBM50,CBM50	M	Outer Membrane	LIPO
3	0.208348	KHHBJG_18380	ACR13989.1	TERTU_4091	Alpha-galactosidase	alpha-galactosidase	GH27	G	Periplasmic	SP
3	0.208348	KHHBJG_06700	ACR12997.1	TERTU_1491	Polygalacturonase	glycoside hydrolase family 28 domain protein	GH28	M	Periplasmic	TATLIPO
13	0.90284	KHHBJG_16830	ACR10686.1	TERTU_3750	Lysophospholipase L1 or related esterase Includes spore coat protein LipC/YcsK	glycoside hydrolase family 3 domain protein	GH3	EG	Periplasmic	LIPO
119	8.26446	KHHBJG_06730	ACR11524.1	TERTU_1498	Alpha-glucosidase/xylosidase, GH31 family	glycoside hydrolase family 31 domain protein	GH31	G	Periplasmic	LIPO
3	0.208348	KHHBJG_06735	ACR13028.1	TERTU_1499	Beta-galactosidase GanA	glycoside hydrolase family 35 domain protein	GH35	G	Periplasmic	SP
9	0.625043	KHHBJG_10350	ACS93559.1	TERTU_2298	Glycoside hydrolase family 39 domain protein	glycoside hydrolase family 39 domain protein	GH39	G	Extracellular	LIPO
23	1.59733	KHHBJG_21015	ACR12914.1	TERTU_4678	Glycoside hydrolase family 43 domain protein	glycoside hydrolase family 43 domain protein	GH43	G	Extracellular	LIPO
8	0.555594	KHHBJG_18965	ACR11193.1	TERTU_4222	Beta-xylosidase	glycoside hydrolase family 43 domain protein	GH43,CBM91	G	Periplasmic	LIPO
36	2.50017	KHHBJG_21000	ACR11233.1	TERTU_4675	Beta-xylosidase	glycoside hydrolase family 43 domain protein	GH43,CBM91	G	Periplasmic	LIPO
17	1.18064	KHHBJG_18375	ACR14317.1	TERTU_4090	Endo-1,4-beta-mannosidase	putative beta-1,4 mannanase	GH5	G	Extracellular	SP
22	1.52788	KHHBJG_16545	ACR13782.1	TERTU_3690	Glycoside hydrolase family 5 domain protein	glycoside hydrolase family 5 domain protein	GH5	G	Extracellular	LIPO
2	0.138899	KHHBJG_19855	ACR14510.1	TERTU_4415	Endo-1,4-beta-mannosidase	glycoside hydrolase family 5 domain protein	GH5	G	Extracellular	LIPO
3	0.208348	KHHBJG_00820	ACR12128.1	TERTU_0183	Aryl-phospho-beta-D-glucosidase BglC, GH1 family	glycoside hydrolase family 5 domain protein	GH5	G	Periplasmic	SP
4	0.277797	KHHBJG_12990	ACR12145.1	TERTU_2895	Cellulase/cellobiase CelA1	glycoside hydrolase families 5 and 6 domain protein	GH5,CBM5,CBM10,GH6	G	Extracellular	SP
11	0.763942	KHHBJG_03380	ACR14211.1	TERTU_0768	Alpha-L-arabinofuranosidase	glycoside hydrolase family 51 domain protein	GH51	G	Periplasmic	SP
4	0.277797	KHHBJG_17955	ACR14000.1	TERTU_3996	Glucanase	cellobiohydrolase	GH6	G	Extracellular	LIPO
4	0.277797	KHHBJG_19040	ACR14088.1	TERTU_4238	Alpha-L-arabinofuranosidase	glycoside hydrolase family 62 domain protein	GH62	G	Extracellular	LIPO
28	1.94458	KHHBJG_12765	ACR12624.1	TERTU_2843	Alpha-glucuronidase	alpha-glucuronidase	GH67	G	Cytoplasmic	SP
74	5.13925	KHHBJG_20230	ACR14722.1	TERTU_4506	Endo-1,4-beta-D-glucanase Y	glycoside hydrolase family 8 domain protein	GH8	G	Extracellular	LIPO
37	2.56962	KHHBJG_02705	ACR11786.1	TERTU_0607	Endoglucanase	glycoside hydrolase family 9 domain protein	GH9	G	Outer Membrane	LIPO
17	1.18064	KHHBJG_12405	ACR13277.1	TERTU_2762	Cellobiose phosphorylase	cellobiose phosphorylase	GH94	G	Cytoplasmic	OTHER
2	0.138899	KHHBJG_12420	ACR11987.1	TERTU_2767	Cellobiose phosphorylase	glycosyltransferase family 36	GH94	G	Cytoplasmic	OTHER
5	0.347246	KHHBJG_08490	ACR12348.1	TERTU_1883	putative transglycosylase, contains SLT domain	lytic transglycosylase	GHnc	S	Outer Membrane	LIPO
3	0.208348	KHHBJG_03060	ACR12197.1	TERTU_0695	Glycosyltransferase involved in cell wall bisynthesis	glycosyltransferase family 4 domain protein	GT4	M	Cytoplasmic	OTHER
5	0.347246	KHHBJG_16085	ACR11078.1	TERTU_3586	Membrane carboxypeptidase/penicillin-binding protein	transglycosylase/transpeptidase	GT51	M	Cytoplasmic Membrane	OTHER
101	7.01438	KHHBJG_12925	ACR12918.1	TERTU_2877	Putative lipoprotein	putative lipoprotein	PL31	P	Extracellular	LIPO
2	0.138899	KHHBJG_00420	ACR12326.1	TERTU_0094	Enterochelin esterase or related enzyme	carbohydrate esterase family 1 domain protein		S	Cytoplasmic	OTHER
2	0.138899	KHHBJG_00460	ACR13430.1	TERTU_0103	L-alanine-DL-glutamate epimerase or related enzyme of enolase superfamily	Starvation-sensing protein		M	Cytoplasmic	OTHER
3	0.208348	KHHBJG_00945	ACR12559.1	TERTU_0210	transcription termination factor Rho	transcription termination factor Rho		K	Cytoplasmic	OTHER
7	0.486145	KHHBJG_01015	ACR13629.1	TERTU_0225	Type IV pilus assembly protein PilT, pilus retraction ATPase	twitching mobility protein		NU	Cytoplasmic	OTHER
6	0.416696	KHHBJG_01020	ACR13855.1	TERTU_0226	Type IV pilus assembly protein, ATPase PilU	twitching mobility protein		NU	Cytoplasmic	OTHER
3	0.208348	KHHBJG_01070	ACR14381.1	TERTU_0236	CheY-like REC (receiver) domain, includes chemotaxis protein CheY and sporulation regulator Spo0F	putative CheA signal transduction histidine kinase		T	Cytoplasmic	OTHER
2	0.138899	KHHBJG_02010	ACR12211.1	TERTU_0445	Thioredoxin/glutathione peroxidase BtuE, reduces lipid peroxides	glutathione peroxidase subfamily protein		O	Cytoplasmic	OTHER
5	0.347246	KHHBJG_02275	ACR13409.1	TERTU_0507	DUF3418 domain-containing protein	hypothetical protein TERTU_0507		NC	Cytoplasmic	OTHER
3	0.208348	KHHBJG_02290	ACR14565.1	TERTU_0510	Dehydrogenase (flavoprotein)	tryptophan halogenase PrnA		E	Cytoplasmic	OTHER
3	0.208348	KHHBJG_02460	ACR11752.1	TERTU_0557	acetate--CoA ligase	acetate--CoA ligase		I	Cytoplasmic	OTHER
5	0.347246	KHHBJG_02500	ACR12937.1	TERTU_0565	phosphoenolpyruvate carboxylase	phosphoenolpyruvate carboxykinase (GTP)		C	Cytoplasmic	OTHER
5	0.347246	KHHBJG_03650	ACR11328.1	TERTU_0825	DUF2126 domain-containing protein	conserved hypothetical protein		E	Cytoplasmic	OTHER
10	0.694493	KHHBJG_03745	ACR13656.1	TERTU_0844	bacterioferritin	bacterioferritin		P	Cytoplasmic	OTHER
2	0.138899	KHHBJG_03815	ACR11721.1	TERTU_0858	proline--tRNA ligase	proline--tRNA ligase		J	Cytoplasmic	OTHER
5	0.347246	KHHBJG_03835	ACR11489.1	TERTU_0863	aspartate--tRNA ligase	aspartate--tRNA ligase		J	Cytoplasmic	OTHER
5	0.347246	KHHBJG_03925	ACR11035.1	TERTU_0884	DNA-directed RNA polymerase subunit beta'	DNA-directed RNA polymerase, beta' subunit		K	Cytoplasmic	OTHER
11	0.763942	KHHBJG_03945	ACR13794.1	TERTU_0889	elongation factor Tu	translation elongation factor Tu		J	Cytoplasmic	OTHER
5	0.347246	KHHBJG_04160	ACR12731.1	TERTU_0934	50S ribosomal protein L17	ribosomal protein L17		J	Cytoplasmic	OTHER
6	0.416696	KHHBJG_04185	ACR13655.1	TERTU_0939	glucose-1-phosphate adenylyltransferase	glucose-1-phosphate adenylyltransferase		G	Cytoplasmic	OTHER
3	0.208348	KHHBJG_04270	ACR13466.1	TERTU_0957	glucose-6-phosphate isomerase	glucose-6-phosphate isomerase		G	Cytoplasmic	OTHER
3	0.208348	KHHBJG_04565	ACR12022.1	TERTU_1015	3-hydroxyacyl-ACP dehydratase FabZ	beta-hydroxyacyl-(acyl-carrier-protein) dehydratase FabZ		I	Cytoplasmic	OTHER
19	1.31954	KHHBJG_04630	ACR11856.1	TERTU_1029	pyruvate dehydrogenase (acetyl-transferring), homodimeric type	pyruvate dehydrogenase (acetyl-transferring), homodimeric type		C	Cytoplasmic	OTHER
4	0.277797	KHHBJG_04635	ACR12431.1	TERTU_1030	dihydrolipoyllysine-residue acetyltransferase	dihydrolipoyllysine-residue acetyltransferase E2 component of pyruvate dehydrogenase complex		C	Cytoplasmic	OTHER
7	0.486145	KHHBJG_04790	ACR12514.1	TERTU_1066	ketol-acid reductoisomerase	ketol-acid reductoisomerase		E	Cytoplasmic	OTHER
2	0.138899	KHHBJG_04840	ACR14435.1	TERTU_1077	acetyl-CoA carboxylase carboxyltransferase subunit alpha	acetyl-CoA carboxylase, carboxyl transferase, alpha subunit		I	Cytoplasmic	OTHER
8	0.555594	KHHBJG_05410	ACR13414.1	TERTU_1200	M18 family aminopeptidase	peptidase, M18 family		E	Cytoplasmic	OTHER
3	0.208348	KHHBJG_06215	ACR12133.1	TERTU_1387	sulfate adenylyltransferase subunit CysN	sulfate adenylyltransferase, large subunit		P	Cytoplasmic	OTHER
9	0.625043	KHHBJG_07290	ACR12671.1	TERTU_1620	fatty acid oxidation complex subunit alpha FadB	fatty oxidation complex, alpha subunit FadB		I	Cytoplasmic	OTHER
9	0.625043	KHHBJG_07310	ACR11619.1	TERTU_1624	ATP-dependent Clp endopeptidase proteolytic subunit ClpP	ATP-dependent Clp protease, proteolytic subunit ClpP		OU	Cytoplasmic	OTHER
3	0.208348	KHHBJG_07315	ACR14534.1	TERTU_1625	ATP-dependent Clp protease ATP-binding subunit ClpX	ATP-dependent Clp protease, ATP-binding subunit ClpX		O	Cytoplasmic	OTHER
10	0.694493	KHHBJG_07440	ACR14732.1	TERTU_1649	type VI secretion system ATPase TssH	type VI secretion ATPase, ClpV1 family		O	Cytoplasmic	OTHER
10	0.694493	KHHBJG_07465	ACR14729.1	TERTU_1656	type VI secretion system contractile sheath large subunit	type VI secretion protein, EvpB/family		S	Cytoplasmic	OTHER
5	0.347246	KHHBJG_07470	ACR11040.1	TERTU_1657	type VI secretion system contractile sheath small subunit	type VI secretion protein, VC_A0107 family		S	Cytoplasmic	OTHER
7	0.486145	KHHBJG_07860	ACR12486.1	TERTU_1749	adenylosuccinate lyase	adenylosuccinate lyase		F	Cytoplasmic	OTHER
6	0.416696	KHHBJG_08255	ACR11520.1	TERTU_1834	Zn-dependent peptidase, M16 (insulinase) family	putative presequence protease		S	Cytoplasmic	OTHER
7	0.486145	KHHBJG_08520	ACR13392.1	TERTU_1889	Acyl-CoA dehydrogenase related to the alkylation response protein AidB	acyl-CoA dehydrogenase domain protein		C	Cytoplasmic	OTHER
7	0.486145	KHHBJG_08525	ACR11808.1	TERTU_1891	O-succinylbenzoic acid-CoA ligase MenE or related acyl-CoA synthetase (AMP-forming)	long-chain-fatty-acid--CoA ligase		IQ	Cytoplasmic	OTHER
17	1.18064	KHHBJG_08560	ACR14288.1	TERTU_1899	bifunctional aconitate hydratase 2/2-methylisocitrate dehydratase	aconitate hydratase 2		C	Cytoplasmic	OTHER
4	0.277797	KHHBJG_09360	ACR13793.1	TERTU_2076	catalase/peroxidase HPI	catalase/peroxidase HPI		P	Cytoplasmic	OTHER
2	0.138899	KHHBJG_10900	ACR12832.1	TERTU_2429	NAD-specific glutamate dehydrogenase	putative NAD-glutamate dehydrogenase		E	Cytoplasmic	OTHER
4	0.277797	KHHBJG_10905	ACR14549.1	TERTU_2430	MoxR-like ATPase	ATPase, MoxR family		S	Cytoplasmic	OTHER
2	0.138899	KHHBJG_11185	ACR11881.1	TERTU_2487	amidophosphoribosyltransferase	amidophosphoribosyltransferase		F	Cytoplasmic	OTHER
5	0.347246	KHHBJG_11330	ACR14487.1	TERTU_2516	molecular chaperone HtpG	putative chaperone HtpG		O	Cytoplasmic	OTHER
4	0.277797	KHHBJG_11340	ACR12887.1	TERTU_2518	Succinate--CoA ligase [ADP-forming] subunit alpha	succinyl-CoA ligase, alpha subunit		C	Cytoplasmic	OTHER
11	0.763942	KHHBJG_11345	ACR13485.1	TERTU_2519	ADP-forming succinate--CoA ligase subunit beta	putative succinyl-CoA synthetase beta chain		C	Cytoplasmic	OTHER
5	0.347246	KHHBJG_11350	ACR12598.1	TERTU_2520	dihydrolipoyl dehydrogenase	dihydrolipoyl dehydrogenase		C	Cytoplasmic	OTHER
2	0.138899	KHHBJG_11355	ACR13178.1	TERTU_2521	2-oxoglutarate dehydrogenase complex dihydrolipoyllysine-residue succinyltransferase	2-oxoglutarate dehydrogenase, E2 component, dihydrolipoyllysine-residue succinyltransferase		C	Cytoplasmic	OTHER
5	0.347246	KHHBJG_11360	ACR10789.1	TERTU_2522	2-oxoglutarate dehydrogenase E1 component	oxoglutarate dehydrogenase (succinyl-transferring), E1 component		C	Cytoplasmic	OTHER
7	0.486145	KHHBJG_11385	ACR14389.1	TERTU_2529	citrate synthase	citrate-synthase		C	Cytoplasmic	OTHER
4	0.277797	KHHBJG_11600	ACR12274.1	TERTU_2584	DNA-binding ferritin-like protein (oxidative damage protectant)	Dps family protein		P	Cytoplasmic	OTHER
3	0.208348	KHHBJG_11610	ACR13196.1	TERTU_2586	transaldolase	transaldolase		G	Cytoplasmic	OTHER
6	0.416696	KHHBJG_11735	ACR11146.1	TERTU_2616	IMP dehydrogenase	inosine-5'-monophosphate dehydrogenase		F	Cytoplasmic	OTHER
10	0.694493	KHHBJG_12160	ACR10842.1	TERTU_2710	type I glyceraldehyde-3-phosphate dehydrogenase	glyceraldehyde-3-phosphate dehydrogenase, type I		G	Cytoplasmic	OTHER
4	0.277797	KHHBJG_12170	ACR14074.1	TERTU_2711	glucose-6-phosphate dehydrogenase	glucose-6-phosphate dehydrogenase		G	Cytoplasmic	OTHER
4	0.277797	KHHBJG_12200	ACR11567.1	TERTU_2717	leucyl aminopeptidase	cytosol leucyl aminopeptidase		E	Cytoplasmic	OTHER
2	0.138899	KHHBJG_12370	ACR12611.1	TERTU_2753	NAD(P)-dependent dehydrogenase, short-chain alcohol dehydrogenase family	acetoacetyl-CoA reductase		IQ	Cytoplasmic	OTHER
6	0.416696	KHHBJG_12515	ACR11464.1	TERTU_2784	pyruvate kinase	pyruvate kinase		G	Cytoplasmic	OTHER
3	0.208348	KHHBJG_12625	ACR13831.1	TERTU_2811	alanine--tRNA ligase	alanine--tRNA ligase		J	Cytoplasmic	OTHER
2	0.138899	KHHBJG_12795	ACR14391.1	TERTU_2849	phosphopyruvate hydratase	enolase		G	Cytoplasmic	OTHER
3	0.208348	KHHBJG_12805	ACR12164.1	TERTU_2851	CTP synthase	CTP synthase		F	Cytoplasmic	OTHER
2	0.138899	KHHBJG_13455	ACR11615.1	TERTU_2998	argininosuccinate synthase	argininosuccinate synthase		E	Cytoplasmic	OTHER
37	2.56962	KHHBJG_13560	ACR10748.1	TERTU_3022	chaperonin GroEL	chaperonin GroL		O	Cytoplasmic	OTHER
3	0.208348	KHHBJG_13565	ACR13121.1	TERTU_3023	co-chaperone GroES	chaperonin GroS		O	Cytoplasmic	OTHER
17	1.18064	KHHBJG_13650	ACR11998.1	TERTU_3041	preprotein translocase subunit SecA	preprotein translocase, SecA subunit		U	Cytoplasmic	OTHER
2	0.138899	KHHBJG_13770	ACR10663.1	TERTU_3064	N-acetyl-gamma-glutamyl-phosphate reductase	N-acetyl-gamma-glutamyl-phosphate reductase		E	Cytoplasmic	OTHER
17	1.18064	KHHBJG_14110	ACR12512.1	TERTU_3149	PrkA family serine protein kinase	kinase PrkA		T	Cytoplasmic	OTHER
2	0.138899	KHHBJG_14115	ACR13204.1	TERTU_3150	UPF0229 protein TERTU_3150	conserved hypothetical protein		S	Cytoplasmic	OTHER
9	0.625043	KHHBJG_14395	ACR12134.1	TERTU_3213	polyribonucleotide nucleotidyltransferase	polyribonucleotide nucleotidyltransferase		J	Cytoplasmic	OTHER
2	0.138899	KHHBJG_14415	ACR14658.1	TERTU_3217	translation initiation factor IF-2	translation initiation factor IF-2		J	Cytoplasmic	OTHER
4	0.277797	KHHBJG_14765	ACR14248.1	TERTU_3292	carbamoyl-phosphate synthase large subunit	carbamoyl-phosphate synthase, large subunit		EF	Cytoplasmic	OTHER
6	0.416696	KHHBJG_14785	ACR11735.1	TERTU_3296	molecular chaperone DnaK	chaperone protein DnaK		O	Cytoplasmic	OTHER
5	0.347246	KHHBJG_15300	ACR12547.1	TERTU_3413	phosphoglucomutase (alpha-D-glucose-1,6-bisphosphate-dependent)	phosphoglucomutase, alpha-D-glucose phosphate-specific		G	Cytoplasmic	OTHER
2	0.138899	KHHBJG_15760	ACR12861.1	TERTU_3516	Uncharacterized conserved protein, nuclear transport factor 2 (NTF2) superfamily	response regulator receiver domain protein		S	Cytoplasmic	OTHER
12	0.833391	KHHBJG_15945	ACR13497.1	TERTU_3558	RNA chaperone Hfq	RNA chaperone Hfq		J	Cytoplasmic	OTHER
5	0.347246	KHHBJG_16040	ACR14230.1	TERTU_3576	glutamate synthase large subunit	glutamate synthase [NADPH], large subunit		E	Cytoplasmic	OTHER
5	0.347246	KHHBJG_16080	ACR11527.1	TERTU_3585	Type IV pilus assembly protein, ATPase PilM	response regulator receiver domain protein		NU	Cytoplasmic	OTHER
2	0.138899	KHHBJG_16365	ACR12740.1	TERTU_3649	Sporulation protein	hypothetical protein TERTU_3649		NC	Cytoplasmic	OTHER
3	0.208348	KHHBJG_16455	ACR14474.1	TERTU_3669	Acetyl-CoA acetyltransferase	acetyl-CoA acetyltransferase		I	Cytoplasmic	OTHER
14	0.97229	KHHBJG_16595	ACR14319.1	TERTU_3701	6,7-dimethyl-8-ribityllumazine synthase	6,7-dimethyl-8-ribityllumazine synthase		H	Cytoplasmic	OTHER
2	0.138899	KHHBJG_16605	ACR11431.1	TERTU_3703	riboflavin synthase	riboflavin synthase, alpha subunit		H	Cytoplasmic	OTHER
2	0.138899	KHHBJG_17190	ACR11260.1	TERTU_3834	Cell shape-determining ATPase MreB, actin-like superfamily	rod shape-determining protein MreB		D	Cytoplasmic	OTHER
5	0.347246	KHHBJG_17500	ACR12009.1	TERTU_3897	Putative SapC protein	putative SapC protein		S	Cytoplasmic	OTHER
2	0.138899	KHHBJG_17860	ACR13102.1	TERTU_3976	methionine adenosyltransferase	methionine adenosyltransferase		H	Cytoplasmic	OTHER
7	0.486145	KHHBJG_17865	ACR13597.1	TERTU_3977	adenosylhomocysteinase	adenosylhomocysteinase		H	Cytoplasmic	OTHER
3	0.208348	KHHBJG_18565	ACR10658.1	TERTU_4137	MZB domain-containing protein	conserved hypothetical protein		S	Cytoplasmic	OTHER
9	0.625043	KHHBJG_18570	ACR14046.1	TERTU_4139	DUF1998 domain-containing protein	helicase domain protein		KL	Cytoplasmic	OTHER
11	0.763942	KHHBJG_18940	ACR11560.1	TERTU_4217	Phage shock protein A	putative phage shock protein A		KT	Cytoplasmic	OTHER
18	1.25009	KHHBJG_19880	ACR12978.1	TERTU_4421	glutamate--ammonia ligase	glutamine synthetase, type I		E	Cytoplasmic	OTHER
2	0.138899	KHHBJG_19910	ACR14463.1	TERTU_4427	2,3-diphosphoglycerate-dependent phosphoglycerate mutase	2,3-bisphosphoglycerate-dependent phosphoglycerate mutase		F	Cytoplasmic	OTHER
5	0.347246	KHHBJG_20360	ACR14124.1	TERTU_4534	bacterioferritin	bacterioferritin		C	Cytoplasmic	OTHER
8	0.555594	KHHBJG_20820	ACR12282.1	TERTU_4637	Pyridoxal reductase PdxI or related oxidoreductase, aldo/keto reductase family	voltage-gated potassium channel beta subunit		C	Cytoplasmic	OTHER
19	1.31954	KHHBJG_20960	ACR14763.1	TERTU_4666	xylose isomerase	xylose isomerase		G	Cytoplasmic	OTHER
11	0.763942	KHHBJG_21060	ACR14455.1	TERTU_4688	5-methyltetrahydropteroyltriglutamate--homocysteine S-methyltransferase	5-methyltetrahydropteroyltriglutamate--homocysteine S-methyltransferase		E	Cytoplasmic	OTHER
3	0.208348	KHHBJG_21195	ACR12790.1	TERTU_4718	F0F1 ATP synthase subunit alpha	ATP synthase F1, alpha subunit		C	Cytoplasmic	OTHER
2	0.138899	KHHBJG_02935	ACR11485.1	TERTU_0664	EAL domain, c-di-GMP-specific phosphodiesterase class I (or its enzymatically inactive variant)	response regulator receiver modulated diguanylate cyclase/phosphodiesterase with PAS/PAC sensor		T	Cytoplasmic	OTHER
2	0.138899	KHHBJG_07200	ACR11973.1	TERTU_1601	Cyclic di-GMP metabolism protein, combines GGDEF and EAL domains with a 6TM membrane domain	PAS/GGDEF/EAL domain protein		T	Cytoplasmic	OTHER
5	0.347246	KHHBJG_11370	ACR13803.1	TERTU_2524	succinate dehydrogenase flavoprotein subunit	succinate dehydrogenase, flavoprotein subunit		C	Cytoplasmic	OTHER
2	0.138899	KHHBJG_16530	ACR14577.1	TERTU_3685	fumarate reductase flavoprotein subunit	succinate dehydrogenase / fumarate reductase family protein, flavoprotein subunit		C	Cytoplasmic	OTHER
2	0.138899	KHHBJG_19350	ACR14642.1	TERTU_4306	Choline dehydrogenase or related flavoprotein	glucose-methanol-choline oxidoreductase		E	Cytoplasmic	OTHER
10	0.694493	KHHBJG_19840	ACR12526.1	TERTU_4411	hypothetical protein	hypothetical protein TERTU_4411		M	Cytoplasmic	OTHER
30	2.08348	KHHBJG_00435	ACR14737.1	TERTU_0097	Putative lipoprotein	putative lipoprotein		NC	Cytoplasmic Membrane	LIPO
4	0.277797	KHHBJG_01670	ACR12525.1	TERTU_0372	Periplasmic protein TonB, links inner and outer membranes	TonB domain protein		M	Cytoplasmic Membrane	OTHER
4	0.277797	KHHBJG_03180	ACR14260.1	TERTU_0721	Biopolymer transport protein ExbD	transport energizing protein, ExbD/TolR family		U	Cytoplasmic Membrane	OTHER
2	0.138899	KHHBJG_05145	ACR13045.1	TERTU_1144	Chromosome partition protein Smc	conserved hypothetical protein		NC	Cytoplasmic Membrane	OTHER
7	0.486145	KHHBJG_05335	ACR13448.1	TERTU_1184	Periplasmic serine protease, S1-C subfamily, contain C-terminal PDZ domain	serine protease, HtrA/DegQ/DegS family		M	Cytoplasmic Membrane	SP
9	0.625043	KHHBJG_05350	ACR14404.1	TERTU_1187	DUF4845 domain-containing protein	conserved hypothetical protein		NU	Cytoplasmic Membrane	OTHER
6	0.416696	KHHBJG_06305	ACR13676.1	TERTU_1406	Polysaccharide pyruvyl transferase family protein WcaK (colanic acid biosynthesis)	hypothetical protein TERTU_1406		S	Cytoplasmic Membrane	OTHER
2	0.138899	KHHBJG_06605	ACR11158.1	TERTU_1470	D-lactate dehydrogenase	putative D-lactate dehydrogenase		C	Cytoplasmic Membrane	OTHER
3	0.208348	KHHBJG_08530	ACR14480.1	TERTU_1892	Regulator of protease activity HflC, stomatin/prohibitin superfamily	spfh/band 7 domain protein		O	Cytoplasmic Membrane	OTHER
4	0.277797	KHHBJG_08815	ACR11154.1	TERTU_1954	NADH:ubiquinone reductase (Na(+)-transporting) subunit F	NADH:ubiquinone oxidoreductase, F subunit		C	Cytoplasmic Membrane	OTHER
2	0.138899	KHHBJG_11390	ACR13799.1	TERTU_2530	ABC-type multidrug transport system, ATPase component	ABC transporter, ATP-binding protein		V	Cytoplasmic Membrane	OTHER
3	0.208348	KHHBJG_12125	ACR12305.1	TERTU_2702	AMIN domain-containing protein	hypothetical protein TERTU_2702		D	Cytoplasmic Membrane	SP
17	1.18064	KHHBJG_12755	ACR11882.1	TERTU_2841	Polyisoprenoid-binding periplasmic protein YceI	YceI-like domain protein		S	Cytoplasmic Membrane	LIPO
3	0.208348	KHHBJG_13435	ACR11634.1	TERTU_2994	cytochrome-c oxidase, cbb3-type subunit III	cytochrome c oxidase, Cbb3-type, subunit III		C	Cytoplasmic Membrane	OTHER
2	0.138899	KHHBJG_13445	ACR12600.1	TERTU_2996	cytochrome-c oxidase, cbb3-type subunit II	cytochrome c oxidase, Cbb3-type, subunit II		C	Cytoplasmic Membrane	OTHER
2	0.138899	KHHBJG_15935	ACR13652.1	TERTU_3556	FtsH protease activity modulator HflK	membrane protease subunit HflK		O	Cytoplasmic Membrane	OTHER
3	0.208348	KHHBJG_16515	ACR13293.1	TERTU_3682	DUF1043 domain-containing protein	conserved hypothetical protein		S	Cytoplasmic Membrane	OTHER
2	0.138899	KHHBJG_16825	ACR14086.1	TERTU_3748	Helix-turn-helix, AraC type	helix-turn-helix, AraC type		NC	Cytoplasmic Membrane	OTHER
9	0.625043	KHHBJG_17250	ACR11474.1	TERTU_3847	Outer membrane protein chaperone/metalloprotease BepA/YfgC, contains M48 and TPR domains	TPR domain protein		S	Cytoplasmic Membrane	LIPO
2	0.138899	KHHBJG_17295	ACR10947.1	TERTU_3857	DUF563 domain-containing protein	conserved hypothetical protein		NC	Cytoplasmic Membrane	OTHER
2	0.138899	KHHBJG_17300	ACR11584.1	TERTU_3858	Ring-hydroxyl-A domain-containing protein	conserved hypothetical protein		NC	Cytoplasmic Membrane	OTHER
23	1.59733	KHHBJG_07230	ACR11031.1	TERTU_1606	Putative lipoprotein	putative lipoprotein		NC	Cytoplasmic Membrane	LIPO
32	2.22238	KHHBJG_00470	ACR11462.1	TERTU_0105	Na+(or H+)/acetate symporter ActP	sodium/solute symporter family protein		S	Cytoplasmic Membrane	OTHER
12	0.833391	KHHBJG_01060	ACR11324.1	TERTU_0234	Methyl-accepting chemotaxis protein (MCP)	putative protein PilJ		NT	Cytoplasmic Membrane	OTHER
3	0.208348	KHHBJG_01635	ACR12474.1	TERTU_0364	prolipoprotein diacylglyceryl transferase	prolipoprotein diacylglyceryl transferase		M	Cytoplasmic Membrane	OTHER
62	4.30585	KHHBJG_01655	ACR11274.1	TERTU_0369	Biopolymer transport protein ExbB/TolQ	transporter, proton channel domain containing protein		U	Cytoplasmic Membrane	SP
3	0.208348	KHHBJG_01660	ACR10729.1	TERTU_0370	Biopolymer transport protein ExbB/TolQ	lipid A export ATP-binding/permease protein MsbA		U	Cytoplasmic Membrane	OTHER
22	1.52788	KHHBJG_02710	ACR12260.1	TERTU_0608	D-alanyl-D-alanine carboxypeptidase	penicillin-binding protein 6		M	Cytoplasmic Membrane	SP
4	0.277797	KHHBJG_03385	ACR13157.1	TERTU_0769	Methyl-accepting chemotaxis protein (MCP)	methyl-accepting chemotaxis transducer, hypothetical		NT	Cytoplasmic Membrane	OTHER
7	0.486145	KHHBJG_03525	ACR12763.1	TERTU_0797	Methyl-accepting chemotaxis protein (MCP)	methyl-accepting chemotaxis protein, hypothetical		NT	Cytoplasmic Membrane	OTHER
4	0.277797	KHHBJG_04135	ACR12283.1	TERTU_0928	preprotein translocase subunit SecY	preprotein translocase, SecY subunit		U	Cytoplasmic Membrane	OTHER
3	0.208348	KHHBJG_04250	ACR11859.1	TERTU_0953	Uncharacterized membrane protein YphA, DoxX/SURF4 family	DoxX		S	Cytoplasmic Membrane	OTHER
3	0.208348	KHHBJG_04645	ACR12029.1	TERTU_1032	Putative membrane protein	putative membrane protein		NC	Cytoplasmic Membrane	OTHER
7	0.486145	KHHBJG_04650	ACR13562.1	TERTU_1035	Protein-S-isoprenylcysteine O-methyltransferase Ste14	putative membrane protein		O	Cytoplasmic Membrane	OTHER
3	0.208348	KHHBJG_04875	ACR14768.1	TERTU_1085	Serine/threonine protein kinase	protein kinase domain protein		KLT	Cytoplasmic Membrane	OTHER
3	0.208348	KHHBJG_05140	ACS93537.1	TERTU_1142	Adenylate cyclase, class 3	adenylate/guanylate cyclase domain protein		T	Cytoplasmic Membrane	OTHER
5	0.347246	KHHBJG_05345	ACR12884.1	TERTU_1186	signal peptidase I	signal peptidase I		U	Cytoplasmic Membrane	OTHER
3	0.208348	KHHBJG_06060	ACR12734.1	TERTU_1352	flagellar biosynthetic protein FliO	flagellar biosynthesis protein, FliO		N	Cytoplasmic Membrane	SP
5	0.347246	KHHBJG_06370	ACR10871.1	TERTU_1420	Na+/melibiose symporter or related transporter	sugar transporter		G	Cytoplasmic Membrane	OTHER
3	0.208348	KHHBJG_07330	ACR11167.1	TERTU_1628	Peptidyl-prolyl isomerase, parvulin family	putative PPIC-type PPIASE domain protein, peptidyl-prolyl cis-trans isomerase		O	Cytoplasmic Membrane	OTHER
3	0.208348	KHHBJG_07500	ACR13162.1	TERTU_1664	type VI secretion system membrane subunit TssM	type VI secretion protein IcmF		S	Cytoplasmic Membrane	OTHER
2	0.138899	KHHBJG_07530	ACR12233.1	TERTU_1670	Biopolymer transport protein ExbB/TolQ	MotA/TolQ/ExbB proton channel		U	Cytoplasmic Membrane	OTHER
6	0.416696	KHHBJG_07800	ACR12332.1	TERTU_1736	preprotein translocase subunit YajC	preprotein translocase, YajC subunit		U	Cytoplasmic Membrane	OTHER
2	0.138899	KHHBJG_08430	ACR11100.1	TERTU_1869	Thiol-disulfide isomerase or thioredoxin	periplasmic protein thiol--disulphide oxidoreductase DsbE		CO	Cytoplasmic Membrane	OTHER
2	0.138899	KHHBJG_09400	ACR12893.1	TERTU_2087	Cu/Ag efflux pump CusA	heavy metal efflux pump, CzcA family		P	Cytoplasmic Membrane	OTHER
2	0.138899	KHHBJG_09450	ACR13087.1	TERTU_2100	Dipeptide/tripeptide permease	amino acid/peptide transporter		E	Cytoplasmic Membrane	OTHER
4	0.277797	KHHBJG_09515	ACR12192.1	TERTU_2113	sodium/proton antiporter NhaB	Na+/H+ antiporter NhaB		P	Cytoplasmic Membrane	OTHER
15	1.04174	KHHBJG_10095	ACR14509.1	TERTU_2247	Neur-chan-LBD domain-containing protein	conserved hypothetical protein		NT	Cytoplasmic Membrane	OTHER
2	0.138899	KHHBJG_10385	ACR12112.1	TERTU_2308	Uncharacterized membrane permease YidK, sodium:solute symporter family	sodium/glucose cotransporter		S	Cytoplasmic Membrane	OTHER
3	0.208348	KHHBJG_11365	ACR13668.1	TERTU_2523	Succinate dehydrogenase/fumarate reductase, Fe-S protein subunit	succinate dehydrogenase / fumarate reductase family protein, iron-sulfur subunit		C	Cytoplasmic Membrane	OTHER
3	0.208348	KHHBJG_11375	ACR12129.1	TERTU_2525	succinate dehydrogenase, hydrophobic membrane anchor protein	succinate dehydrogenase, hydrophobic membrane anchor protein		C	Cytoplasmic Membrane	OTHER
8	0.555594	KHHBJG_11395	ACR13059.1	TERTU_2531	ABC-type uncharacterized transport system involved in gliding motility, auxiliary component	putative membrane protein		N	Cytoplasmic Membrane	OTHER
6	0.416696	KHHBJG_11440	ACR14332.1	TERTU_2541	DUF4234 domain-containing protein	hypothetical protein TERTU_2541		S	Cytoplasmic Membrane	OTHER
7	0.486145	KHHBJG_11905	ACR13999.1	TERTU_2655	Preprotein translocase subunit SecD	protein-export membrane protein SecD		U	Cytoplasmic Membrane	OTHER
2	0.138899	KHHBJG_12275	ACR13231.1	TERTU_2733	protease HtpX	HtpX domain/peptidase, M48 family		O	Cytoplasmic Membrane	OTHER
3	0.208348	KHHBJG_12415	ACR10806.1	TERTU_2765	Na+/melibiose symporter or related transporter	sugar transporter		G	Cytoplasmic Membrane	OTHER
3	0.208348	KHHBJG_12770	ACR11055.1	TERTU_2844	sodium-translocating pyrophosphatase	V-type H(+)-translocating pyrophosphatase		C	Cytoplasmic Membrane	OTHER
3	0.208348	KHHBJG_12930	ACR12566.1	TERTU_2880	DUF3772 domain-containing protein	putative membrane protein		NC	Cytoplasmic Membrane	OTHER
5	0.347246	KHHBJG_13490	ACR12156.1	TERTU_3006	UPF0761 membrane protein TERTU_3006	tRNA-processing ribonuclease BN		K	Cytoplasmic Membrane	OTHER
6	0.416696	KHHBJG_13510	ACR13488.1	TERTU_3010	signal peptide peptidase SppA	signal peptide peptidase SppA, 67K type		OU	Cytoplasmic Membrane	OTHER
3	0.208348	KHHBJG_15385	ACR13103.1	TERTU_3432	protein TolQ	protein TolQ		U	Cytoplasmic Membrane	OTHER
7	0.486145	KHHBJG_16075	ACR12062.1	TERTU_3584	Type IV pilus assembly protein PilN	periplasmic sensor signal transduction histidine kinase		NU	Cytoplasmic Membrane	OTHER
3	0.208348	KHHBJG_16490	ACR14072.1	TERTU_3677	Cytochrome c1	glutamyl-tRNA		C	Cytoplasmic Membrane	OTHER
2	0.138899	KHHBJG_16495	ACR13364.1	TERTU_3678	ubiquinol-cytochrome c reductase iron-sulfur subunit	ubiquinol-cytochrome c reductase, iron-sulfur subunit		C	Cytoplasmic Membrane	TAT
5	0.347246	KHHBJG_17700	ACR12673.1	TERTU_3942	oligopeptide transporter, OPT family	oligopeptide transporter, OPT family		S	Cytoplasmic Membrane	OTHER
2	0.138899	KHHBJG_17805	ACR13411.1	TERTU_3965	Multidrug efflux pump subunit AcrA (membrane-fusion protein)	membrane-fusion protein		M	Cytoplasmic Membrane	OTHER
2	0.138899	KHHBJG_19625	ACR10826.1	TERTU_4361	Inner membrane protein	conserved hypothetical protein		NC	Cytoplasmic Membrane	OTHER
6	0.416696	KHHBJG_19845	ACR12116.1	TERTU_4412	Multidrug efflux pump subunit AcrB	RND transporter, HAE1/HME family, permease protein		V	Cytoplasmic Membrane	OTHER
3	0.208348	KHHBJG_21290	ACR12872.1	TERTU_4739	membrane protein insertase YidC	preprotein translocase subunit YidC		U	Cytoplasmic Membrane	OTHER
2	0.138899	KHHBJG_01175	ACR12975.1	TERTU_0258	WD40 repeat	WD40 domain protein		S	Cytoplasmic Membrane	LIPO
8	0.555594	KHHBJG_01825	ACR14186.1	TERTU_0406	Intermembrane transporter PqiABC subunit PqiB	paraquat-inducible protein B		Q	Cytoplasmic Membrane	OTHER
8	0.555594	KHHBJG_04025	ACR14471.1	TERTU_0906	Outer membrane protein OmpA and related peptidoglycan-associated (lipo)proteins	putative outer membrane protein and related peptidoglycan-associated		M	Cytoplasmic Membrane	SP
12	0.833391	KHHBJG_04735	ACR13806.1	TERTU_1052	Outer membrane protein assembly factor BamD, BamD/ComL family	outer membrane assembly lipoprotein YfiO		M	Cytoplasmic Membrane	LIPO
25	1.73623	KHHBJG_06520	ACR10706.1	TERTU_1450	Periplasmic protein Wza involved in polysaccharide export, contains SLBB domain of the beta-grasp fold	ClpX, ATPase regulatory subunit		M	Cytoplasmic Membrane	SP
18	1.25009	KHHBJG_07600	ACR14528.1	TERTU_1690	Cadherin domain-containing protein	hypothetical protein TERTU_1690		S	Cytoplasmic Membrane	LIPO
2	0.138899	KHHBJG_10035	ACR13842.1	TERTU_2233	YkuD domain-containing protein	hypothetical protein TERTU_2233		NC	Cytoplasmic Membrane	SP
4	0.277797	KHHBJG_13815	ACR12050.1	TERTU_3074	DUF2333 domain-containing protein	putative membrane protein		S	Cytoplasmic Membrane	OTHER
2	0.138899	KHHBJG_16460	ACR13300.1	TERTU_3671	Magnetosome formation protein MamQ, lipoprotein antigen LemA family	divalent cation transporter		S	Cytoplasmic Membrane	OTHER
4	0.277797	KHHBJG_17655	ACR13560.1	TERTU_3932	Putative lipoprotein	putative lipoprotein		E	Cytoplasmic Membrane	LIPO
3	0.208348	KHHBJG_19850	ACR13330.1	TERTU_4413	Multidrug efflux pump subunit AcrA (membrane-fusion protein)	efflux transporter, RND family, MFP subunit		M	Cytoplasmic Membrane	OTHER
62	4.30585	KHHBJG_20265	ACR14035.1	TERTU_4514	Periplasmic protein Wza involved in polysaccharide export, contains SLBB domain of the beta-grasp fold	polysaccharide export protein		M	Cytoplasmic Membrane	OTHER
2	0.138899	KHHBJG_08800	ACR13988.1	TERTU_1951	Na(+)-translocating NADH-quinone reductase subunit C	NADH:ubiquinone oxidoreductase, C subunit		C	Cytoplasmic Membrane	OTHER
46	3.19467	KHHBJG_17665	ACR13435.1	TERTU_3934	Periplasmic component TolB of the Tol biopolymer transport system	putative lipoprotein		U	Cytoplasmic Membrane	LIPO
5	0.347246	KHHBJG_20355	ACR11557.1	TERTU_4533	DUF3014 domain-containing protein	conserved hypothetical protein		MU	Cytoplasmic Membrane	OTHER
2	0.138899	KHHBJG_00905	ACR14321.1	TERTU_0202	Cadherin domain-containing protein	hypothetical protein TERTU_0202		NC	Extracellular	OTHER
5	0.347246	KHHBJG_07395	ACR12757.1	TERTU_1640	Uncharacterized conserved protein VgrG, implicated in type VI secretion and phage assembly	type VI secretion system Vgr family protein		S	Extracellular	OTHER
52	3.61136	KHHBJG_09970	ACR11511.1	TERTU_2219	Phage tail sheath protein FI	cytoplasmic fibril protein		S	Extracellular	OTHER
52	3.61136	KHHBJG_16150	ACR11053.1	TERTU_3600	Dipeptidyl-peptidase	conserved hypothetical protein		E	Extracellular	SP
8	0.555594	KHHBJG_17965	ACR14579.1	TERTU_3998	EF-hand domain-containing protein	hypothetical protein TERTU_3998		NC	Extracellular	OTHER
14	0.97229	KHHBJG_21265	ACR13853.1	TERTU_4734	Putative lipoprotein	putative lipoprotein		NC	Extracellular	LIPO
2	0.138899	KHHBJG_00685	ACR12741.1	TERTU_0155	Lectin	lectin		S	Extracellular	SP
8	0.555594	KHHBJG_01385	ACR10709.1	TERTU_0310	Cadherin	cadherin		E	Extracellular	SP
2	0.138899	KHHBJG_01545	ACR14300.1	TERTU_0345	Putative lipoprotein	putative lipoprotein		P	Extracellular	LIPO
15	1.04174	KHHBJG_02025	ACR11760.1	TERTU_0448	hypothetical protein	putative lipoprotein		G	Extracellular	OTHER
11	0.763942	KHHBJG_07390	ACR13452.1	TERTU_1639	Type VI protein secretion system component Hcp (secreted cytotoxin)	type VI secretion system effector, Hcp1 family		S	Extracellular	OTHER
9	0.625043	KHHBJG_08940	ACR13596.1	TERTU_1979	Bacillopeptidase F, M6 metalloprotease family	peptidase, M6 family		S	Extracellular	LIPO
8	0.555594	KHHBJG_11475	ACR11024.1	TERTU_2549	SCPU domain-containing protein	hypothetical protein TERTU_2549		NC	Extracellular	SP
7	0.486145	KHHBJG_11920	ACR12293.1	TERTU_2658	Ig domain protein	Ig domain protein		M	Extracellular	SP
4	0.277797	KHHBJG_13145	ACR14541.1	TERTU_2933	Peptidyl-prolyl cis-trans isomerase (rotamase) - cyclophilin family	putative cyclophilin-type peptidyl-prolyl cis-trans isomerase		O	Extracellular	SP
2	0.138899	KHHBJG_13400	ACR13740.1	TERTU_2987	NAD+ synthase	NAD+ synthase		NC	Extracellular	OTHER
10	0.694493	KHHBJG_13610	ACR12287.1	TERTU_3033	Type IV pilus assembly protein, major pilin PilA	pilin		NU	Extracellular	PILIN
5	0.347246	KHHBJG_13930	ACR13159.1	TERTU_3101	Spondin domain-containing protein	conserved hypothetical protein		S	Extracellular	SP
2	0.138899	KHHBJG_14230	ACR11380.1	TERTU_3174	Type IV pilus assembly protein PilW	type IV pilus assembly protein PilW		NU	Extracellular	PILIN
19	1.31954	KHHBJG_15710	ACR12592.1	TERTU_3505	Ig domain protein	Ig domain protein		U	Extracellular	SP
6	0.416696	KHHBJG_19375	ACR11869.1	TERTU_4311	DUF5011 domain-containing protein	hypothetical protein TERTU_4311		S	Extracellular	LIPO
2	0.138899	KHHBJG_19990	ACR11851.1	TERTU_4443	TGc domain-containing protein	hypothetical protein TERTU_4443		NC	Extracellular	SP
3	0.208348	KHHBJG_20330	ACR10894.1	TERTU_4527	Regulatory P domain of the subtilisin-like proprotein convertases and other proteases	peptidase families S8 and S53		O	Extracellular	SP
2	0.138899	KHHBJG_20765	ACR13155.1	TERTU_4623	PilX-N domain-containing protein	conserved hypothetical protein		NC	Extracellular	OTHER
13	0.90284	KHHBJG_08775	ACR12275.1	TERTU_1947	Peptidoglycan-binding protein, CsiV	conserved hypothetical protein		S	Extracellular	SP
6	0.416696	KHHBJG_01550	ACR11089.1	TERTU_0346	Putative lipoprotein	putative lipoprotein		S	Extracellular	LIPO
4	0.277797	KHHBJG_01835	ACR13043.1	TERTU_0408	Putative lipoprotein	putative lipoprotein		NC	Extracellular	SP
2	0.138899	KHHBJG_02040	ACR11289.1	TERTU_0450	Putative lipoprotein	putative lipoprotein		NC	Extracellular	LIPO
29	2.01403	KHHBJG_03670	ACR11775.1	TERTU_0830	Imelysin-like iron-regulated protein IrpA, duplicated M75 peptidase-like domain	peptidase, imelysin family		P	Extracellular	LIPO
81	5.62539	KHHBJG_05265	ACR12273.1	TERTU_1169	Putative lipoprotein	putative lipoprotein		S	Extracellular	LIPO
5	0.347246	KHHBJG_10070	ACR14166.1	TERTU_2240	Outer membrane protein OmpA and related peptidoglycan-associated (lipo)proteins	conserved repeat domain protein		M	Extracellular	SP
4	0.277797	KHHBJG_13205	ACR12250.1	TERTU_2945	Putative lipoprotein	putative lipoprotein		NC	Extracellular	LIPO
4	0.277797	KHHBJG_15030	ACR14598.1	TERTU_3351	Uncharacterized conserved protein, PKD repeat domain	metalloprotease III		E	Extracellular	OTHER
3	0.208348	KHHBJG_15465	ACR12880.1	TERTU_3450	Midasin, AAA ATPase with vWA domain, involved in ribosome maturation	thrombospondin type 3 repeat family protein		HJM	Extracellular	SP
2	0.138899	KHHBJG_18805	ACR11330.1	TERTU_4191	DUF637 domain-containing protein	hypothetical protein TERTU_4191		U	Extracellular	SP
28	1.94458	KHHBJG_19080	ACR13961.1	TERTU_4247	Uncharacterized conserved protein RhaS, contains 28 RHS repeats	Rhs family protein		M	Extracellular	SP
6	0.416696	KHHBJG_20310	ACR12791.1	TERTU_4523	Lipoprotein	hypothetical protein TERTU_4523		NC	Extracellular	OTHER
6	0.416696	KHHBJG_20940	ACR13018.1	TERTU_4663	Putative lipoprotein	putative lipoprotein		NC	Extracellular	OTHER
22	1.52788	KHHBJG_09975	ACR11041.1	TERTU_2220	Conserved hypothetical phage tail protein	conserved hypothetical phage tail protein		S	Extracellular	OTHER
17	1.18064	KHHBJG_17880	ACR13283.1	TERTU_3980	Putative lipoprotein	putative lipoprotein		NC	Extracellular	LIPO
31	2.15293	KHHBJG_00745	ACR13510.1	TERTU_0167	Putative lipoprotein	putative lipoprotein		NC	Outer Membrane	LIPO
12	0.833391	KHHBJG_00805	ACS93530.1	TERTU_0179	Putative lipoprotein	putative lipoprotein		S	Outer Membrane	LIPO
3	0.208348	KHHBJG_02355	ACR14016.1	TERTU_0528	Dipeptidyl aminopeptidase/acylaminoacyl peptidase	peptidase, S9 family		E	Outer Membrane	SP
2	0.138899	KHHBJG_03475	ACR14547.1	TERTU_0785	IDEAL domain-containing protein	hypothetical protein TERTU_0785		NC	Outer Membrane	LIPO
19	1.31954	KHHBJG_03685	ACR12738.1	TERTU_0833	Imelysin-like iron-regulated protein IrpA, duplicated M75 peptidase-like domain	putative lipoprotein		S	Outer Membrane	LIPO
5	0.347246	KHHBJG_03920	ACR14281.1	TERTU_0883	DNA-directed RNA polymerase subunit beta	DNA-directed RNA polymerase, beta subunit		K	Outer Membrane	OTHER
2	0.138899	KHHBJG_04095	ACR11395.1	TERTU_0920	50S ribosomal protein L5	ribosomal protein L5		J	Outer Membrane	OTHER
3	0.208348	KHHBJG_04150	ACR14656.1	TERTU_0932	30S ribosomal protein S4	ribosomal protein S4		J	Outer Membrane	OTHER
5	0.347246	KHHBJG_04195	ACR11817.1	TERTU_0941	Putative lipoprotein	putative lipoprotein		C	Outer Membrane	LIPO
13	0.90284	KHHBJG_04350	ACR12217.1	TERTU_0973	DUF481 domain-containing protein	hypothetical protein TERTU_0973		NC	Outer Membrane	SP
39	2.70852	KHHBJG_04385	ACR14373.1	TERTU_0980	Outer membrane beta-barrel protein assembly factor BamC	NlpB/DapX lipoprotein		M	Outer Membrane	LIPO
12	0.833391	KHHBJG_04405	ACR11541.1	TERTU_0984	Leucine-rich repeat-containing protein 67	conserved hypothetical protein		S	Outer Membrane	OTHER
2	0.138899	KHHBJG_05760	ACR12251.1	TERTU_1291	Putative lipoprotein	putative lipoprotein		NC	Outer Membrane	LIPO
32	2.22238	KHHBJG_07485	ACR10843.1	TERTU_1661	type VI secretion system lipoprotein TssJ	type VI secretion lipoprotein, VC_A0113 family		S	Outer Membrane	LIPO
6	0.416696	KHHBJG_08340	ACR14774.1	TERTU_1851	TPR repeat protein	tetratricopeptide repeat domain protein		S	Outer Membrane	LIPO
13	0.90284	KHHBJG_08510	ACR10929.1	TERTU_1887	Putative lipoprotein	putative lipoprotein		NC	Outer Membrane	LIPO
4	0.277797	KHHBJG_08710	ACR13531.1	TERTU_1932	Porin	carbohydrate-selective porin, OprB family		NC	Outer Membrane	SP
127	8.82006	KHHBJG_09375	ACR12095.1	TERTU_2083	Zn-dependent oligopeptidase, M3 family	peptidyl-dipeptidase Dcp		E	Outer Membrane	LIPO
2	0.138899	KHHBJG_09800	ACR13599.1	TERTU_2179	hypothetical protein	hypothetical protein TERTU_2179		NC	Outer Membrane	LIPO
25	1.73623	KHHBJG_11270	ACR14643.1	TERTU_2504	Outer membrane protein	conserved hypothetical protein		M	Outer Membrane	SP
7	0.486145	KHHBJG_11335	ACR10783.1	TERTU_2517	DUF4156 domain-containing protein	conserved hypothetical protein		S	Outer Membrane	LIPO
17	1.18064	KHHBJG_14650	ACR13836.1	TERTU_3269	Putative lipoprotein	putative lipoprotein		NC	Outer Membrane	LIPO
4	0.277797	KHHBJG_16450	ACR12517.1	TERTU_3668	Osmotically-inducible protein OsmY, contains BON domain	phospholipid-binding domain protein		S	Outer Membrane	LIPO
6	0.416696	KHHBJG_16810	ACR11551.1	TERTU_3745	Type IV pilus assembly protein PilF/PilW	tetratricopeptide repeat protein		S	Outer Membrane	LIPO
11	0.763942	KHHBJG_17430	ACR13431.1	TERTU_3884	FKBP-type peptidyl-prolyl cis-trans isomerase	peptidyl-prolyl cis-trans isomerase, FKBP-type		O	Outer Membrane	LIPO
32	2.22238	KHHBJG_17670	ACR14383.1	TERTU_3936	DUF1202 domain-containing protein	bacterial SH3 domain protein		S	Outer Membrane	OTHER
20	1.38899	KHHBJG_17960	ACR14533.1	TERTU_3997	Putative lipoprotein	putative lipoprotein		NC	Outer Membrane	LIPO
2	0.138899	KHHBJG_18510	ACR12306.1	TERTU_4123	Putative lipoprotein	putative lipoprotein		NC	Outer Membrane	LIPO
2	0.138899	KHHBJG_19455	ACR14157.1	TERTU_4325	Outer membrane protein chaperone/metalloprotease BepA/YfgC, contains M48 and TPR domains	tetratricopeptide repeat domain protein		S	Outer Membrane	LIPO
3	0.208348	KHHBJG_20225	ACR13505.1	TERTU_4504	Putative lipoprotein	putative lipoprotein		NC	Outer Membrane	LIPO
23	1.59733	KHHBJG_03390	ACR10704.1	TERTU_0770	Putative lipoprotein	putative lipoprotein		S	Outer Membrane	LIPO
69	4.792	KHHBJG_03570	ACR11635.1	TERTU_0807	Putative membrane protein	putative membrane protein		S	Outer Membrane	SP
6	0.416696	KHHBJG_05880	ACR13496.1	TERTU_1314	Flagellin and related hook-associated protein FlgL	A-type flagellin		N	Outer Membrane	OTHER
3	0.208348	KHHBJG_16100	ACR13097.1	TERTU_3588	Putative lipoprotein	putative lipoprotein		U	Outer Membrane	LIPO
3	0.208348	KHHBJG_17255	ACR11937.1	TERTU_3848	lipoprotein insertase outer membrane protein LolB	outer membrane lipoprotein LolB		M	Outer Membrane	LIPO
24	1.66678	KHHBJG_17695	ACR11122.1	TERTU_3941	Putative lipoprotein	putative lipoprotein		NC	Outer Membrane	LIPO
9	0.625043	KHHBJG_18690	ACR14151.1	TERTU_4168	DUF3300 domain-containing protein	conserved hypothetical protein		M	Outer Membrane	SP
14	0.97229	KHHBJG_20955	ACR14170.1	TERTU_4665	Outer membrane receptor protein, Fe transport	TonB-dependent receptor		P	Outer Membrane	SP
34	2.36128	KHHBJG_20560	ACR13741.1	TERTU_4577	Outer membrane protein chaperone/metalloprotease BepA/YfgC, contains M48 and TPR domains	peptidase, M48 family		S	Outer Membrane	LIPO
2	0.138899	KHHBJG_20565	ACR14150.1	TERTU_4578	Putative lipoprotein	putative lipoprotein		NC	Outer Membrane	LIPO
7	0.486145	KHHBJG_00035	ACR11437.1	TERTU_0009	von Willebrand factor type A domain protein	von Willebrand factor type A domain protein		S	Outer Membrane	LIPO
28	1.94458	KHHBJG_00250	ACR11045.1	TERTU_0056	Outer membrane protein OmpA and related peptidoglycan-associated (lipo)proteins	HAD-superfamily hydrolase subfamily IA, variant 3		M	Outer Membrane	SP
19	1.31954	KHHBJG_00410	ACR14527.1	TERTU_0091	Outer membrane receptor protein, Fe transport	TonB-dependent receptor		P	Outer Membrane	SP
29	2.01403	KHHBJG_00715	ACR10885.1	TERTU_0161	OMP-b-brl domain-containing protein	hypothetical protein TERTU_0161		NC	Outer Membrane	SP
9	0.625043	KHHBJG_00970	ACR14112.1	TERTU_0215	Conjugal transfer protein TraF	conserved hypothetical protein		I	Outer Membrane	SP
26	1.80568	KHHBJG_01170	ACR13413.1	TERTU_0257	FKBP-type peptidyl-prolyl cis-trans isomerase	peptidyl-prolyl cis-trans isomerase, FKBP-type		O	Outer Membrane	LIPO
36	2.50017	KHHBJG_01205	ACR11924.1	TERTU_0265	type II secretion system secretin GspD	general secretion pathway protein D		NU	Outer Membrane	SP
24	1.66678	KHHBJG_01320	ACR12199.1	TERTU_0294	DUF3034 domain-containing protein	conserved hypothetical protein		S	Outer Membrane	SP
12	0.833391	KHHBJG_01830	ACR13633.1	TERTU_0407	Intermembrane transporter PqiABC lipoprotein subunit PqiC	putative lipoprotein		S	Outer Membrane	LIPO
85	5.90319	KHHBJG_02020	ACR12337.1	TERTU_0447	Conserved domain protein	conserved domain protein		NC	Outer Membrane	SP
2391	166.053	KHHBJG_02285	ACR12157.1	TERTU_0509	Outer membrane receptor for ferrienterochelin and colicins	TonB-dependent receptor		P	Outer Membrane	SP
8	0.555594	KHHBJG_02655	ACR12325.1	TERTU_0597	Conserved hypothetic protein, putative Zn-dependent protease	Conserved hypothetic protein, probable Zn-dependent protease		O	Outer Membrane	LIPO
36	2.50017	KHHBJG_02830	ACR13332.1	TERTU_0639	DUF2135 domain-containing protein	putative lipoprotein		S	Outer Membrane	LIPO
678	47.0866	KHHBJG_02965	ACR11039.1	TERTU_0671	Outer membrane receptor for ferrienterochelin and colicins	TonB-dependent receptor		P	Outer Membrane	SP
7	0.486145	KHHBJG_03075	ACR10890.1	TERTU_0698	OMP-b-brl domain-containing protein	conserved hypothetical protein		NC	Outer Membrane	SP
20	1.38899	KHHBJG_03080	ACR11355.1	TERTU_0699	Capsule assembly Wzi family protein	conserved hypothetical protein		P	Outer Membrane	SP
30	2.08348	KHHBJG_03100	ACR13650.1	TERTU_0703	Outer membrane scaffolding protein for murein synthesis, MipA/OmpV family	potential MltA-interacting MipA family protein		M	Outer Membrane	SP
19	1.31954	KHHBJG_03310	ACR14034.1	TERTU_0752	Putative lipoprotein	putative lipoprotein		S	Outer Membrane	LIPO
18	1.25009	KHHBJG_03555	ACR12538.1	TERTU_0804	OMP-b-brl domain-containing protein	hypothetical protein TERTU_0804		NC	Outer Membrane	SP
71	4.9309	KHHBJG_03575	ACR13845.1	TERTU_0808	Outer membrane receptor for ferrienterochelin and colicins	TonB-dependent receptor		P	Outer Membrane	SP
73	5.0698	KHHBJG_03690	ACR10930.1	TERTU_0834	Porin	conserved hypothetical protein		M	Outer Membrane	SP
3	0.208348	KHHBJG_04245	ACR12470.1	TERTU_0952	OMP-b-brl domain-containing protein	conserved hypothetical protein		S	Outer Membrane	SP
66	4.58365	KHHBJG_04410	ACR10939.1	TERTU_0985	Outer membrane protein OmpA and related peptidoglycan-associated (lipo)proteins	OmpA family protein		M	Outer Membrane	LIPO
109	7.56997	KHHBJG_04550	ACR14584.1	TERTU_1012	outer membrane protein assembly factor BamA	outer membrane protein assembly complex, YaeT protein		M	Outer Membrane	SP
10	0.694493	KHHBJG_04655	ACR14163.1	TERTU_1036	Outer membrane protein OmpA and related peptidoglycan-associated (lipo)proteins	conserved hypothetical OmpA family protein		M	Outer Membrane	SP
32	2.22238	KHHBJG_04850	ACR11793.1	TERTU_1079	Lipoprotein subunit MlaA of the ABC-type intermembrane phospholipid transporter Mla	VacJ lipoprotein		M	Outer Membrane	LIPO
26	1.80568	KHHBJG_04945	ACR14406.1	TERTU_1100	pilus (MSHA type) biogenesis protein MshL	MSHA type biogenesis protein, MshL		NU	Outer Membrane	LIPO
3	0.208348	KHHBJG_05535	ACR12423.1	TERTU_1231	flagellar basal body L-ring protein FlgH	flagellar L-ring protein FlgH		N	Outer Membrane	LIPO
15	1.04174	KHHBJG_05585	ACR14746.1	TERTU_1243	Outer membrane cobalamin receptor protein BtuB	TonB-dependent receptor		H	Outer Membrane	OTHER
86	5.97264	KHHBJG_05595	ACR12657.1	TERTU_1246	Outer membrane receptor protein, Fe transport	outer membrane protein		P	Outer Membrane	SP
2	0.138899	KHHBJG_05670	ACR12875.1	TERTU_1265	Outer membrane receptor protein, Fe transport	TonB-dependent receptor		P	Outer Membrane	SP
12	0.833391	KHHBJG_06525	ACR14204.1	TERTU_1451	Capsule assembly Wzi family protein	conserved hypothetical protein		S	Outer Membrane	SP
55	3.81971	KHHBJG_06695	ACR12084.1	TERTU_1489	Outer membrane receptor for ferrienterochelin and colicins	TonB-dependent receptor		P	Outer Membrane	SP
117	8.12556	KHHBJG_06750	ACR13992.1	TERTU_1502	Outer membrane receptor for ferrienterochelin and colicins	TonB-dependent receptor		P	Outer Membrane	SP
766	53.1981	KHHBJG_06755	ACR14657.1	TERTU_1504	Outer membrane receptor for ferrienterochelin and colicins	TonB-dependent receptor		M	Outer Membrane	SP
72	5.00035	KHHBJG_06760	ACR14276.1	TERTU_1505	Outer membrane receptor for ferrienterochelin and colicins	outer membrane protein		P	Outer Membrane	SP
37	2.56962	KHHBJG_07430	ACR11704.1	TERTU_1647	Lipopolysaccharide biosynthesis regulator YciM/LapB, contains six TPR domains and a C-terminal metal-binding domain	tetratricopeptide repeat domain protein		S	Outer Membrane	LIPO
29	2.01403	KHHBJG_07625	ACR11226.1	TERTU_1696	Cadherin domain-containing protein	putative lipoprotein		S	Outer Membrane	LIPO
78	5.41704	KHHBJG_07635	ACR13068.1	TERTU_1698	Hemolysin activation/secretion protein	hemolysin activator protein, HlyB family		U	Outer Membrane	SP
20	1.38899	KHHBJG_08305	ACR13696.1	TERTU_1844	DUF1202 domain-containing protein	bacterial SH3 domain protein		T	Outer Membrane	SP
6	0.416696	KHHBJG_08310	ACR14136.1	TERTU_1845	Putative lipoprotein	putative lipoprotein		M	Outer Membrane	SP
13	0.90284	KHHBJG_08320	ACR14610.1	TERTU_1846	Outer membrane beta-barrel domain-containing protein	conserved hypothetical protein		M	Outer Membrane	SP
40	2.77797	KHHBJG_08335	ACR11734.1	TERTU_1850	Outer membrane protein assembly factor BamD, BamD/ComL family	TPR repeat domain protein		S	Outer Membrane	LIPO
169	11.7369	KHHBJG_08515	ACR14029.1	TERTU_1888	Putative lipoprotein	putative lipoprotein		M	Outer Membrane	LIPO
8	0.555594	KHHBJG_09035	ACR13235.1	TERTU_1999	Tat pathway signal sequence domain protein	Tat pathway signal sequence domain protein		NC	Outer Membrane	TAT
38	2.63907	KHHBJG_09050	ACR11830.1	TERTU_2002	Outer membrane receptor protein, Fe transport	putative TonB-dependent receptor		P	Outer Membrane	LIPO
23	1.59733	KHHBJG_09110	ACR13220.1	TERTU_2016	Outer membrane receptor for ferric coprogen and ferric-rhodotorulic acid	TonB-dependent receptor		P	Outer Membrane	SP
12	0.833391	KHHBJG_09190	ACR14341.1	TERTU_2033	OMP-b-brl domain-containing protein	hypothetical protein TERTU_2033		S	Outer Membrane	SP
60	4.16696	KHHBJG_09245	ACR14109.1	TERTU_2050	Outer membrane receptor protein, Fe transport	outer membrane protein		P	Outer Membrane	SP
15	1.04174	KHHBJG_09805	ACR12232.1	TERTU_2181	DUF4823 domain-containing protein	conserved hypothetical protein		S	Outer Membrane	LIPO
516	35.8358	KHHBJG_10440	ACR14614.1	TERTU_2324	TonB-dependent receptor	TonB-dependent receptor		P	Outer Membrane	SP
14	0.97229	KHHBJG_10560	ACR11178.1	TERTU_2354	Outer membrane receptor protein, Fe transport	TonB-dependent receptor		P	Outer Membrane	SP
105	7.29217	KHHBJG_11490	ACR12041.1	TERTU_2555	Outer membrane receptor for monomeric catechols	TonB-dependent receptor		P	Outer Membrane	SP
51	3.54191	KHHBJG_11790	ACR14111.1	TERTU_2631	outer membrane protein assembly factor BamB	outer membrane assembly lipoprotein YfgL		M	Outer Membrane	LIPO
31	2.15293	KHHBJG_11810	ACR12073.1	TERTU_2635	type IV pilus biogenesis/stability protein PilW	type IV pilus biogenesis/stability protein PilW		NU	Outer Membrane	LIPO
155	10.7646	KHHBJG_12135	ACR13737.1	TERTU_2704	Outer membrane receptor for ferrienterochelin and colicins	TonB-dependent receptor domain protein		P	Outer Membrane	TAT
5	0.347246	KHHBJG_12710	ACR11413.1	TERTU_2831	Septal ring factor EnvC, activator of murein hydrolases AmiA and AmiB	lipoprotein NlpD		M	Outer Membrane	LIPO
10	0.694493	KHHBJG_12945	ACR14361.1	TERTU_2883	Outer membrane receptor protein, Fe transport	TonB-dependent receptor		P	Outer Membrane	SP
74	5.13925	KHHBJG_13020	ACR12166.1	TERTU_2901	Outer membrane receptor protein, Fe transport	TonB-dependent receptor		P	Outer Membrane	SP
43	2.98632	KHHBJG_13055	ACR12404.1	TERTU_2909	DUF481 domain-containing protein	conserved hypothetical protein		U	Outer Membrane	SP
63	4.3753	KHHBJG_13210	ACR13185.1	TERTU_2946	DUF5723 domain-containing protein	conserved hypothetical protein		S	Outer Membrane	SP
62	4.30585	KHHBJG_14075	ACR13520.1	TERTU_3142	LPS assembly outer membrane protein LptD (organic solvent tolerance protein OstA)	LPS-assembly protein		M	Outer Membrane	TAT
91	6.31988	KHHBJG_14245	ACR12895.1	TERTU_3180	Alginate-exp domain-containing protein	conserved hypothetical protein		S	Outer Membrane	SP
12	0.833391	KHHBJG_14345	ACR13584.1	TERTU_3203	MltA-interacting MipA family protein	MltA-interacting MipA family protein		M	Outer Membrane	OTHER
14	0.97229	KHHBJG_14390	ACR10815.1	TERTU_3212	Outer membrane scaffolding protein for murein synthesis, MipA/OmpV family	putative MltA-interacting protein		M	Outer Membrane	SP
8	0.555594	KHHBJG_14805	ACS93585.1	TERTU_3301	Outer membrane protein assembly factor BamE, lipoprotein component of the BamABCDE complex	lipoprotein, SmpA/OmlA family		M	Outer Membrane	LIPO
82	5.69484	KHHBJG_15000	ACR12485.1	TERTU_3343	Outer membrane cobalamin receptor protein BtuB	TonB-dependent receptor		P	Outer Membrane	SP
41	2.84742	KHHBJG_15035	ACR12988.1	TERTU_3352	Outer membrane receptor for ferrienterochelin and colicins	TonB-dependent receptor		P	Outer Membrane	SP
55	3.81971	KHHBJG_15115	ACR13156.1	TERTU_3372	Outer membrane receptor for ferrienterochelin and colicins	TonB-dependent receptor		P	Outer Membrane	SP
18	1.25009	KHHBJG_15305	ACR12085.1	TERTU_3414	OMP-b-brl domain-containing protein	hypothetical protein TERTU_3414		NC	Outer Membrane	SP
20	1.38899	KHHBJG_15365	ACR12076.1	TERTU_3428	peptidoglycan-associated lipoprotein Pal	peptidoglycan-associated lipoprotein		M	Outer Membrane	LIPO
28	1.94458	KHHBJG_15500	ACR13147.1	TERTU_3459	OMP-b-brl domain-containing protein	conserved hypothetical protein		M	Outer Membrane	SP
17	1.18064	KHHBJG_15530	ACR14070.1	TERTU_3465	Outer membrane receptor protein, Fe transport	TonB-dependent receptor		P	Outer Membrane	SP
99	6.87548	KHHBJG_15680	ACR10919.1	TERTU_3498	Putative salt-induced outer membrane protein YdiY	putative salt-induced outer membrane protein		M	Outer Membrane	SP
24	1.66678	KHHBJG_15815	ACR13021.1	TERTU_3528	Outer membrane receptor for ferrienterochelin and colicins	outer membrane protein		P	Outer Membrane	OTHER
84	5.83374	KHHBJG_16060	ACR13920.1	TERTU_3581	Type II secretory pathway, component HofQ	fimbrial assembly protein PilQ		U	Outer Membrane	SP
17	1.18064	KHHBJG_16140	ACR13824.1	TERTU_3598	Outer membrane translocation and assembly module TamA	outer membrane protein, OMP85 family		M	Outer Membrane	OTHER
412	28.6131	KHHBJG_16205	ACR12970.1	TERTU_3613	Outer membrane cobalamin receptor protein BtuB	TonB-dependent receptor		H	Outer Membrane	SP
8	0.555594	KHHBJG_16240	ACR14017.1	TERTU_3619	Outer membrane protein TolC	putative outermembrane efflux protein		MU	Outer Membrane	LIPO
25	1.73623	KHHBJG_16435	ACR11369.1	TERTU_3665	Outer membrane lipoprotein LpoA, binds and activates PBP1a	LppC family lipoprotein		M	Outer Membrane	LIPO
285	19.793	KHHBJG_16540	ACR13432.1	TERTU_3689	Outer membrane receptor for ferrienterochelin and colicins	TonB-dependent receptor		P	Outer Membrane	SP
7	0.486145	KHHBJG_16700	ACR14730.1	TERTU_3723	Phage tail sheath protein FI	hypothetical protein TERTU_3723		S	Outer Membrane	OTHER
49	3.40301	KHHBJG_16935	ACR11317.1	TERTU_3776	Outer membrane receptor protein, Fe transport	TonB-dependent receptor		P	Outer Membrane	SP
339	23.5433	KHHBJG_17225	ACR13766.1	TERTU_3841	Outer membrane receptor protein, Fe transport	TonB-dependent receptor		P	Outer Membrane	SP
24	1.66678	KHHBJG_17335	ACR13978.1	TERTU_3865	Outer membrane receptor protein, Fe transport	TonB-dependent receptor		P	Outer Membrane	SP
18	1.25009	KHHBJG_17440	ACR14344.1	TERTU_3886	Outer membrane lipoprotein LptE/RlpB (LPS assembly)	rare lipoprotein B		M	Outer Membrane	LIPO
159	11.0424	KHHBJG_17635	ACR10904.1	TERTU_3927	Outer membrane protein TolC	type I secretion outer membrane protein TolC		MU	Outer Membrane	SP
9	0.625043	KHHBJG_17675	ACR13783.1	TERTU_3937	Outer membrane beta-barrel domain-containing protein	conserved hypothetical protein		M	Outer Membrane	SP
32	2.22238	KHHBJG_17690	ACR11216.1	TERTU_3940	Putative lipoprotein	putative lipoprotein		U	Outer Membrane	SP
19	1.31954	KHHBJG_18090	ACR13176.1	TERTU_4028	Outer membrane receptor for ferric coprogen and ferric-rhodotorulic acid	TonB-dependent siderophore receptor		P	Outer Membrane	SP
6	0.416696	KHHBJG_18205	ACR12563.1	TERTU_4052	DUF2219 domain-containing protein	conserved hypothetical protein		S	Outer Membrane	SP
68	4.72255	KHHBJG_18215	ACR11143.1	TERTU_4055	Outer membrane receptor for ferrienterochelin and colicins	TonB-dependent receptor		P	Outer Membrane	SP
39	2.70852	KHHBJG_18360	ACR13499.1	TERTU_4087	Outer membrane receptor protein, Fe transport	putative TonB-dependent receptor		P	Outer Membrane	SP
403	27.9881	KHHBJG_18385	ACR11280.1	TERTU_4092	Outer membrane receptor for ferrienterochelin and colicins	TonB-dependent receptor		P	Outer Membrane	SP
147	10.209	KHHBJG_18705	ACR13748.1	TERTU_4170	Outer membrane cobalamin receptor protein BtuB	TonB-dependent receptor		HP	Outer Membrane	SP
63	4.3753	KHHBJG_19500	ACR12499.1	TERTU_4334	Outer membrane beta-barrel protein	hypothetical protein TERTU_4334		NC	Outer Membrane	SP
13	0.90284	KHHBJG_19505	ACR14041.1	TERTU_4336	Periplasmic protein Wza involved in polysaccharide export, contains SLBB domain of the beta-grasp fold	polysaccharide export protein		M	Outer Membrane	LIPO
12	0.833391	KHHBJG_19570	ACR14469.1	TERTU_4350	Outer membrane receptor for ferrienterochelin and colicins	TonB-dependent receptor		P	Outer Membrane	SP
3	0.208348	KHHBJG_19740	ACR10874.1	TERTU_4390	Outer membrane scaffolding protein for murein synthesis, MipA/OmpV family	MltA-interacting protein MipA		M	Outer Membrane	SP
22	1.52788	KHHBJG_19865	ACR13775.1	TERTU_4418	OMP-b-brl domain-containing protein	conserved hypothetical protein		M	Outer Membrane	SP
7	0.486145	KHHBJG_20270	ACR11582.1	TERTU_4515	Fimbrial biogenesis outer membrane usher protein	hypothetical protein TERTU_4515		S	Outer Membrane	OTHER
175	12.1536	KHHBJG_20365	ACR12067.1	TERTU_4535	Porin	conserved hypothetical protein		M	Outer Membrane	SP
273	18.9596	KHHBJG_20570	ACR11319.1	TERTU_4581	Outer membrane porin OmpC/OmpF/PhoE	porin, Gram-negative type		M	Outer Membrane	SP
57	3.95861	KHHBJG_20910	ACR12856.1	TERTU_4656	OmpA domain protein	OmpA domain protein		M	Outer Membrane	SP
80	5.55594	KHHBJG_21080	ACR13285.1	TERTU_4692	Curli biogenesis system outer membrane secretion channel CsgG	CsgG family protein		M	Outer Membrane	LIPO
6	0.416696	KHHBJG_21090	ACR12921.1	TERTU_4694	DUF799 domain-containing protein	putative lipoprotein		S	Outer Membrane	LIPO
23	1.59733	KHHBJG_00075	ACR11955.1	TERTU_0019	Putative lipoprotein	putative lipoprotein		NC	Outer Membrane	LIPO
41	2.84742	KHHBJG_00090	ACR14494.1	TERTU_0023	Uncharacterized conserved protein YggE, contains kinase-interacting SIMPL domain	putative secreted protein		S	Outer Membrane	SP
19	1.31954	KHHBJG_00625	ACR14568.1	TERTU_0140	Putative lipoprotein	putative lipoprotein		NC	Outer Membrane	LIPO
15	1.04174	KHHBJG_05235	ACR11445.1	TERTU_1163	Protein thiol-disulfide isomerase DsbC	protein-disulfide isomerase DsbC		O	Outer Membrane	LIPO
2	0.138899	KHHBJG_06170	ACR12822.1	TERTU_1378	Putative lipoprotein	putative lipoprotein		NC	Outer Membrane	LIPO
3	0.208348	KHHBJG_07425	ACR12444.1	TERTU_1646	Flp pilus assembly protein TadD, contains TPR repeats	tetratricopeptide repeat protein		NU	Outer Membrane	LIPO
6	0.416696	KHHBJG_09145	ACR11948.1	TERTU_2023	Purine nucleoside permease	purine nucleoside permease family protein		F	Outer Membrane	LIPO
3	0.208348	KHHBJG_09470	ACR10864.1	TERTU_2104	ABC-type oligopeptide transport system, periplasmic component	oligopeptide-binding protein OppA		E	Outer Membrane	LIPO
15	1.04174	KHHBJG_14445	ACR11165.1	TERTU_3223	Putative lipoprotein	putative lipoprotein		S	Outer Membrane	LIPO
18	1.25009	KHHBJG_16180	ACR14270.1	TERTU_3607	bifunctional 2',3'-cyclic-nucleotide 2'-phosphodiesterase/3'-nucleotidase	2',3'-cyclic-nucleotide 2'-phosphodiesterase		F	Outer Membrane	LIPO
2	0.138899	KHHBJG_20865	ACR13760.1	TERTU_4647	Thiol:disulfide interchange protein DsbA	thiol:disulfide interchange protein DsbA precursor		O	Outer Membrane	LIPO
9	0.625043	KHHBJG_21085	ACR11972.1	TERTU_4693	DUF4810 domain-containing protein	TPR repeat domain protein		S	Outer Membrane	LIPO
36	2.50017	KHHBJG_00160	ACR12053.1	TERTU_0038	Cytoplasmic potassium-binding protein Kbp/XkdP/YgaU, contains LysM domain	peptidoglycan-binding LysM		S	Periplasmic	SP
32	2.22238	KHHBJG_00455	ACR10902.1	TERTU_0102	oligoendopeptidase F	oligoendopeptidase F, possibly secreted		E	Periplasmic	SP
30	2.08348	KHHBJG_01650	ACR14237.1	TERTU_0368	DUF3450 domain-containing protein	conserved hypothetical protein		D	Periplasmic	SP
4	0.277797	KHHBJG_02490	ACR14218.1	TERTU_0563	YfiR/HmsC family protein	hypothetical protein TERTU_0563		S	Periplasmic	SP
15	1.04174	KHHBJG_03755	ACR14059.1	TERTU_0846	Alkyl hydroperoxide reductase subunit AhpC (peroxiredoxin)	antioxidant, AhpC/Tsa family		O	Periplasmic	OTHER
3	0.208348	KHHBJG_04610	ACR13565.1	TERTU_1024	Outer membrane protein chaperone/metalloprotease BepA/YfgC, contains M48 and TPR domains	peptidase, M48 family		S	Periplasmic	SP
5	0.347246	KHHBJG_08790	ACR11302.1	TERTU_1949	Na(+)-translocating NADH-quinone reductase subunit A	NADH:ubiquinone oxidoreductase, A subunit		C	Periplasmic	OTHER
6	0.416696	KHHBJG_09105	ACR12020.1	TERTU_2015	Adenosine deaminase	adenosine deaminase		F	Periplasmic	SP
43	2.98632	KHHBJG_12745	ACR12806.1	TERTU_2838	Fatty acid cis-trans isomerase	fatty acid cis-trans isomerase		M	Periplasmic	LIPO
3	0.208348	KHHBJG_13250	ACR11237.1	TERTU_2955	aminopeptidase N	aminopeptidase N		E	Periplasmic	LIPO
3	0.208348	KHHBJG_15225	ACR12754.1	TERTU_3395	Glyoxylase or a related metal-dependent hydrolase, beta-lactamase superfamily II	metallo-beta-lactamase domain protein		S	Periplasmic	SP
4	0.277797	KHHBJG_15490	ACR12783.1	TERTU_3457	DUF4097 domain-containing protein	hypothetical protein TERTU_3457		S	Periplasmic	SP
21	1.45843	KHHBJG_16815	ACR11872.1	TERTU_3746	tol-pal system protein YbgF	TPR repeat domain protein		S	Periplasmic	LIPO
10	0.694493	KHHBJG_16820	ACR13640.1	TERTU_3747	Tetratricopeptide repeat domain protein	tetratricopeptide repeat domain protein		S	Periplasmic	SP
6	0.416696	KHHBJG_18695	ACS93590.1	TERTU_4169	Ysc84 domain-containing protein	conserved hypothetical protein		S	Periplasmic	SP
7	0.486145	KHHBJG_03145	ACR12755.1	TERTU_0712	Periplasmic protein TonB, links inner and outer membranes	TonB domain protein		M	Periplasmic	SP
39	2.70852	KHHBJG_03455	ACR12726.1	TERTU_0782	Glycoside hydrolase family 9 domain protein	glycoside hydrolase family 9 domain protein		S	Periplasmic	SP
26	1.80568	KHHBJG_19920	ACR12620.1	TERTU_4429	C-terminal processing protease CtpA/Prc, contains a PDZ domain	Carboxy-terminal-processing protease precursor		M	Periplasmic	SP
2	0.138899	KHHBJG_20595	ACR13899.1	TERTU_4586	ABC-type phosphate transport system, periplasmic component	phosphate binding protein		P	Periplasmic	SP
12	0.833391	KHHBJG_00220	ACR13789.1	TERTU_0049	Putative lipoprotein	putative lipoprotein		C	Periplasmic	LIPO
22	1.52788	KHHBJG_03305	ACR10933.1	TERTU_0751	Transglutaminase-like enzyme, putative cysteine protease	conserved hypothetical protein		E	Periplasmic	LIPO
2	0.138899	KHHBJG_03415	ACR12733.1	TERTU_0775	Uncharacterized conserved protein YfaS, alpha-2-macroglobulin family	alpha-2-macroglobulin domain protein		S	Periplasmic	LIPO
4	0.277797	KHHBJG_12175	ACR12771.1	TERTU_2712	DUF3108 domain-containing protein	conserved hypothetical protein		S	Periplasmic	SP
11	0.763942	KHHBJG_13520	ACR14195.1	TERTU_3012	DUF2066 domain-containing protein	conserved hypothetical protein		S	Periplasmic	SP
16	1.11119	KHHBJG_15360	ACR11419.1	TERTU_3427	Cell division protein CpoB, coordinates peptidoglycan biosynthesis and outer membrane constriction	tetratricopeptide protein		D	Periplasmic	SP
13	0.90284	KHHBJG_00320	ACR11774.1	TERTU_0073	DUF4410 domain-containing protein	conserved hypothetical protein		NC	Periplasmic	SP
18	1.25009	KHHBJG_01675	ACR13460.1	TERTU_0373	Putative PAS/PAC sensor protein	putative PAS/PAC sensor protein		S	Periplasmic	SP
5	0.347246	KHHBJG_01910	ACR14784.1	TERTU_0424	putative methyltransferase	putative methyltransferase		S	Periplasmic	SP
2	0.138899	KHHBJG_02915	ACR14162.1	TERTU_0659	Alkaline phosphatase	alkaline phosphatase		P	Periplasmic	SP
4	0.277797	KHHBJG_04265	ACR13913.1	TERTU_0956	Uncharacterized membrane protein	putative membrane protein		S	Periplasmic	SP
6	0.416696	KHHBJG_04335	ACR11523.1	TERTU_0970	Peptidase-M61 domain-containing protein	conserved hypothetical protein		S	Periplasmic	SP
15	1.04174	KHHBJG_04555	ACR13763.1	TERTU_1013	OmpH family outer membrane protein	conserved hypothetical protein		M	Periplasmic	SP
50	3.47246	KHHBJG_04625	ACR13015.1	TERTU_1027	Secreted/periplasmic Zn-dependent peptidases, insulinase-like	peptidase, M16 family		O	Periplasmic	SP
203	14.0982	KHHBJG_05470	ACR14789.1	TERTU_1214	putative metalloendopeptidase	peptidase, M13 family		O	Periplasmic	LIPO
6	0.416696	KHHBJG_05540	ACR11951.1	TERTU_1232	Flagellar basal body P-ring protein FlgI	flagellar P-ring protein FlgI		N	Periplasmic	SP
8	0.555594	KHHBJG_06085	ACR13489.1	TERTU_1357	catalase/peroxidase HPI	catalase/peroxidase HPI		P	Periplasmic	LIPO
10	0.694493	KHHBJG_09445	ACR12366.1	TERTU_2099	Oligoendopeptidase F	dipeptidyl carboxydipeptidase family protein		E	Periplasmic	LIPO
21	1.45843	KHHBJG_10455	ACR13345.1	TERTU_2327	Lysophospholipase L1 or related esterase Includes spore coat protein LipC/YcsK	lipolytic enzyme, GDSL family		E	Periplasmic	LIPO
4	0.277797	KHHBJG_11135	ACR12590.1	TERTU_2477	Peptidyl-prolyl cis-trans isomerase (rotamase) - cyclophilin family	peptidyl-prolyl cis-trans isomerase A precursor		M	Periplasmic	SP
32	2.22238	KHHBJG_14080	ACR11246.1	TERTU_3143	Peptidyl-prolyl isomerase, parvulin family	chaperone SurA precursor		M	Periplasmic	SP
41	2.84742	KHHBJG_15370	ACR11620.1	TERTU_3429	Tol-Pal system beta propeller repeat protein TolB	Tol-Pal system beta propeller repeat protein TolB		U	Periplasmic	SP
5	0.347246	KHHBJG_15790	ACR13569.1	TERTU_3522	Heavy metal-bindng TRASH/YHS domain, putative Cu/Ag metallochaperone	YHS		S	Periplasmic	SP
2	0.138899	KHHBJG_17095	ACR14788.1	TERTU_3814	Periplasmic subunit MlaC of the ABC-type intermembrane phospholipid transporter Mla	toluene-tolerance protein		Q	Periplasmic	SP
3	0.208348	KHHBJG_17120	ACR13323.1	TERTU_3819	lipopolysaccharide transport periplasmic protein LptA	lipopolysaccharide transport periplasmic protein LptA		S	Periplasmic	LIPO
5	0.347246	KHHBJG_17405	ACR12224.1	TERTU_3879	Putative lipoprotein	putative lipoprotein		P	Periplasmic	LIPO
17	1.18064	KHHBJG_17510	ACR11727.1	TERTU_3900	Beta-helix domain-containing protein	hypothetical protein TERTU_3900		P	Periplasmic	SP
2	0.138899	KHHBJG_18015	ACR11383.1	TERTU_4009	Polyisoprenoid-binding periplasmic protein YceI	YceI family protein		S	Periplasmic	SP
14	0.97229	KHHBJG_19550	ACR12410.1	TERTU_4345	Glycoside hydrolase family 9 domain protein	glycoside hydrolase family 9 domain protein		M	Periplasmic	SP
3	0.208348	KHHBJG_20535	ACR12829.1	TERTU_4571	putative dehydrogenase	oxidoreductase, NAD-binding Rossmann fold family		S	Periplasmic	TAT
44	3.05577	KHHBJG_20840	ACR14601.1	TERTU_4641	Periplasmic serine protease, S1-C subfamily, contain C-terminal PDZ domain	peptidase Do		M	Periplasmic	SP
3	0.208348	KHHBJG_21020	ACR13646.1	TERTU_4679	Exop-C domain-containing protein	conserved hypothetical protein		G	Periplasmic	SP

## Sheet: SR01903_OMV_proteins
#PSM	PSMpK	Sample_GeneID	T7901_GenBank_accession	TERTU_LocusTag	eggNOGmapper_Gene_Description	T7901_GenBank_Gene_Description	CAZy_modules	COG_category	DeepLocPro	SignalP
3	0.177788	FGJLCA_02250	ACR14707.1	TERTU_3803	Cellulase/cellobiase CelA1	gluconolactonase domain protein	CBM10,CBM2	C	Extracellular	SP
4	0.237051	FGJLCA_05285	ACR10944.1	TERTU_4541	Cellulase/cellobiase CelA1	carbohydrate binding module family 2 domain protein	CBM2	L	Extracellular	SP
29	1.71862	FGJLCA_03580	ACR12491.1	TERTU_4094	Beta-mannanase	glycoside hydrolase family 26 domain protein	CBM35,GH26	G	Extracellular	LIPO
4	0.237051	FGJLCA_08145	ACR13327.1	TERTU_0427	Aryl-phospho-beta-D-glucosidase BglC, GH1 family	glycoside hydrolase family 5 domain protein	CBM5,CBM10,GH5	G	Extracellular	SP
3	0.177788	FGJLCA_00840	ACR11863.1	TERTU_3514	Carbohydrate esterase family 15 domain protein	carbohydrate esterase family 15 domain protein	CBM57,CE15	EG	Extracellular	LIPO
31	1.83715	FGJLCA_09975	ACR11565.1	TERTU_0817	Endo-1,4-beta-xylanase, GH35 family	xylanase	CBM85,GH10	G	Extracellular	LIPO
7	0.414839	FGJLCA_14900	ACR13983.1	TERTU_1900	Carbohydrate binding module family 9 domain protein	carbohydrate binding module family 9 domain protein	CBM9	G	Periplasmic	SP
4	0.237051	FGJLCA_08665	ACR12575.1	TERTU_0517	Carbohydrate esterase family 15 domain protein	carbohydrate esterase family 15 domain protein	CE15	E	Periplasmic	SP
7	0.414839	FGJLCA_10125	ACR10861.1	TERTU_0847	Carbohydrate esterase family 2 domain protein	carbohydrate esterase family 2 domain protein	CE2	E	Periplasmic	SP
69	4.08913	FGJLCA_09380	ACR11936.1	TERTU_0681	ExsB	ExsB	CE20	G	Periplasmic	SP
16	0.948204	FGJLCA_00085	ACR13552.1	TERTU_3349	Beta-xylanase	xylanase	GH10	G	Extracellular	OTHER
9	0.533365	FGJLCA_10065	ACR10884.1	TERTU_0835	Endo-1,4-beta-xylanase, GH35 family	xylanase	GH10	G	Extracellular	OTHER
27	1.60009	FGJLCA_09625	ACR11162.1	TERTU_0736	Endo-1,4-beta-xylanase, GH35 family	xylanase	GH10	G	Periplasmic	TAT
3	0.177788	FGJLCA_00305	ACR14322.1	TERTU_3398	Endo-1,4-beta-xylanase, GH35 family	xylanase	GH10	G	Periplasmic	SP
4	0.237051	FGJLCA_08650	ACR13391.1	TERTU_0513	Endo-1,4-beta-xylanase, GH35 family	xylanase	GH10,CBM22,CBM22,CBM22,CBM22,CBM22	G	Extracellular	SP
3	0.177788	FGJLCA_13030	ACR10922.1	TERTU_1488	Rhamnogalacturonyl hydrolase YesR	glycoside hydrolase family 105 domain protein	GH105	S	Extracellular	LIPO
65	3.85208	FGJLCA_05920	ACR14581.1	TERTU_4677	GH115-C domain-containing protein	conserved hypothetical protein	GH115	S	Periplasmic	SP
43	2.5483	FGJLCA_09365	ACR13580.1	TERTU_0676	Beta-galactosidase/beta-glucuronidase	glycoside hydrolase family 2 domain protein	GH2	G	Periplasmic	LIPO
10	0.592628	FGJLCA_03560	ACR13989.1	TERTU_4091	Alpha-galactosidase	alpha-galactosidase	GH27	G	Periplasmic	SP
2	0.118526	FGJLCA_13040	ACR12997.1	TERTU_1491	Polygalacturonase	glycoside hydrolase family 28 domain protein	GH28	M	Periplasmic	TATLIPO
17	1.00747	FGJLCA_01995	ACR10686.1	TERTU_3750	Lysophospholipase L1 or related esterase Includes spore coat protein LipC/YcsK	glycoside hydrolase family 3 domain protein	GH3	EG	Periplasmic	LIPO
9	0.533365	FGJLCA_03535	ACR13094.1	TERTU_4086	Periplasmic beta-glucosidase and related glycosidases	1,4-B-D-glycosidase	GH3	G	Periplasmic	LIPO
15	0.888942	FGJLCA_19525	ACR13299.1	TERTU_2842	Periplasmic beta-glucosidase and related glycosidases	glycoside hydrolase family 3 domain protein	GH3	G	Periplasmic	LIPO
62	3.67429	FGJLCA_13070	ACR11524.1	TERTU_1498	Alpha-glucosidase/xylosidase, GH31 family	glycoside hydrolase family 31 domain protein	GH31	G	Periplasmic	LIPO
6	0.355577	FGJLCA_13075	ACR13028.1	TERTU_1499	Beta-galactosidase GanA	glycoside hydrolase family 35 domain protein	GH35	G	Periplasmic	SP
18	1.06673	FGJLCA_16765	ACS93559.1	TERTU_2298	Glycoside hydrolase family 39 domain protein	glycoside hydrolase family 39 domain protein	GH39	G	Extracellular	LIPO
11	0.65189	FGJLCA_04060	ACR11193.1	TERTU_4222	Beta-xylosidase	glycoside hydrolase family 43 domain protein	GH43,CBM91	G	Periplasmic	LIPO
24	1.42231	FGJLCA_05910	ACR11233.1	TERTU_4675	Beta-xylosidase	glycoside hydrolase family 43 domain protein	GH43,CBM91	G	Periplasmic	LIPO
11	0.65189	FGJLCA_16885	ACR13146.1	TERTU_2329	Beta-xylosidase	glycoside hydrolase family 43 domain protein	GH43,CBM91	G	Periplasmic	TAT
2	0.118526	FGJLCA_03390	ACR11610.1	TERTU_4054	Glycoside hydrolase family 44 domain protein	glycoside hydrolase family 44 domain protein	GH44	S	Extracellular	SP
7	0.414839	FGJLCA_09755	ACR13785.1	TERTU_0767	hypothetical protein	endoglucanase	GH45	G	Extracellular	LIPO
10	0.592628	FGJLCA_03555	ACR14317.1	TERTU_4090	Endo-1,4-beta-mannosidase	putative beta-1,4 mannanase	GH5	G	Extracellular	SP
4	0.237051	FGJLCA_01645	ACR13782.1	TERTU_3690	Glycoside hydrolase family 5 domain protein	glycoside hydrolase family 5 domain protein	GH5	G	Extracellular	LIPO
16	0.948204	FGJLCA_07045	ACR12128.1	TERTU_0183	Aryl-phospho-beta-D-glucosidase BglC, GH1 family	glycoside hydrolase family 5 domain protein	GH5	G	Periplasmic	SP
3	0.177788	FGJLCA_02000	ACR11279.1	TERTU_3751	Aryl-phospho-beta-D-glucosidase BglC, GH1 family	glycoside hydrolase family 5 domain protein	GH5	G	Periplasmic	SP
3	0.177788	FGJLCA_19760	ACR12145.1	TERTU_2895	Cellulase/cellobiase CelA1	glycoside hydrolase families 5 and 6 domain protein	GH5,CBM5,CBM10,GH6	G	Extracellular	SP
33	1.95567	FGJLCA_09760	ACR14211.1	TERTU_0768	Alpha-L-arabinofuranosidase	glycoside hydrolase family 51 domain protein	GH51	G	Periplasmic	SP
5	0.296314	FGJLCA_03120	ACR14000.1	TERTU_3996	Glucanase	cellobiohydrolase	GH6	G	Extracellular	OTHER
6	0.355577	FGJLCA_04130	ACR14088.1	TERTU_4238	Alpha-L-arabinofuranosidase	glycoside hydrolase family 62 domain protein	GH62	G	Extracellular	LIPO
76	4.50397	FGJLCA_19530	ACR12624.1	TERTU_2843	Alpha-glucuronidase	alpha-glucuronidase	GH67	G	Periplasmic	SP
31	1.83715	FGJLCA_05135	ACR14722.1	TERTU_4506	Endo-1,4-beta-D-glucanase Y	glycoside hydrolase family 8 domain protein	GH8	G	Extracellular	LIPO
36	2.13346	FGJLCA_09080	ACR11786.1	TERTU_0607	Endoglucanase	glycoside hydrolase family 9 domain protein	GH9	G	Outer Membrane	LIPO
8	0.474102	FGJLCA_14820	ACR12348.1	TERTU_1883	putative transglycosylase, contains SLT domain	lytic transglycosylase	GHnc	S	Outer Membrane	LIPO
2	0.118526	FGJLCA_12705	ACR12106.1	TERTU_3442	Glyco-trans-2-like domain-containing protein	glycosyltransferase family 2 domain protein	GT2	S	Cytoplasmic Membrane	OTHER
2	0.118526	FGJLCA_09440	ACR12197.1	TERTU_0695	Glycosyltransferase involved in cell wall bisynthesis	glycosyltransferase family 4 domain protein	GT4	M	Cytoplasmic	OTHER
2	0.118526	FGJLCA_04495	ACR13904.1	TERTU_4316	Glycosyltransferase involved in cell wall bisynthesis	glycosyltransferase family 4 domain protein	GT4	M	Cytoplasmic Membrane	OTHER
2	0.118526	FGJLCA_01180	ACR11078.1	TERTU_3586	Membrane carboxypeptidase/penicillin-binding protein	transglycosylase/transpeptidase	GT51	M	Cytoplasmic Membrane	OTHER
64	3.79282	FGJLCA_19690	ACR12918.1	TERTU_2877	Putative lipoprotein	putative lipoprotein	PL31	P	Extracellular	LIPO
11	0.65189	FGJLCA_00495	ACR11119.1	TERTU_3440	CBS-domain-containing membrane protein	CBS domain protein		S	Cytoplasmic	OTHER
6	0.355577	FGJLCA_00850	ACR12861.1	TERTU_3516	Uncharacterized conserved protein, nuclear transport factor 2 (NTF2) superfamily	response regulator receiver domain protein		S	Cytoplasmic	OTHER
2	0.118526	FGJLCA_00885	ACR11197.1	TERTU_3523	Alkylhydroperoxidase family enzyme, contains CxxC motif	alkylhydroperoxidase AhpD family core domain protein		S	Cytoplasmic	OTHER
26	1.54083	FGJLCA_01040	ACR13497.1	TERTU_3558	RNA chaperone Hfq	RNA chaperone Hfq		J	Cytoplasmic	OTHER
3	0.177788	FGJLCA_01460	ACR12740.1	TERTU_3649	Sporulation protein	hypothetical protein TERTU_3649		NC	Cytoplasmic	OTHER
9	0.533365	FGJLCA_01690	ACR14319.1	TERTU_3701	6,7-dimethyl-8-ribityllumazine synthase	6,7-dimethyl-8-ribityllumazine synthase		H	Cytoplasmic	OTHER
3	0.177788	FGJLCA_02200	ACR11450.1	TERTU_3793	c-di-AMP phosphodiesterase AtaC or nucleotide pyrophosphatase, AlkP superfamily	type I phosphodiesterase/nucleotide pyrophosphatase		S	Cytoplasmic	OTHER
2	0.118526	FGJLCA_02990	ACR12099.1	TERTU_3969	Phosphoglycerate kinase	phosphoglycerate kinase		F	Cytoplasmic	OTHER
3	0.177788	FGJLCA_03025	ACR13102.1	TERTU_3976	methionine adenosyltransferase	methionine adenosyltransferase		H	Cytoplasmic	OTHER
3	0.177788	FGJLCA_03030	ACR13597.1	TERTU_3977	adenosylhomocysteinase	adenosylhomocysteinase		H	Cytoplasmic	OTHER
2	0.118526	FGJLCA_04995	ACR14463.1	TERTU_4427	2,3-diphosphoglycerate-dependent phosphoglycerate mutase	2,3-bisphosphoglycerate-dependent phosphoglycerate mutase		F	Cytoplasmic	OTHER
2	0.118526	FGJLCA_05870	ACR14763.1	TERTU_4666	xylose isomerase	xylose isomerase		G	Cytoplasmic	OTHER
21	1.24452	FGJLCA_05970	ACR14455.1	TERTU_4688	5-methyltetrahydropteroyltriglutamate--homocysteine S-methyltransferase	5-methyltetrahydropteroyltriglutamate--homocysteine S-methyltransferase		E	Cytoplasmic	OTHER
3	0.177788	FGJLCA_07245	ACR13855.1	TERTU_0226	Type IV pilus assembly protein, ATPase PilU	twitching mobility protein		NU	Cytoplasmic	OTHER
2	0.118526	FGJLCA_08690	ACR13338.1	TERTU_0525	Sugar lactone lactonase YvrE	Gluconolaconase domain protein		G	Cytoplasmic	LIPO
7	0.414839	FGJLCA_10110	ACR13656.1	TERTU_0844	bacterioferritin	bacterioferritin		P	Cytoplasmic	OTHER
4	0.237051	FGJLCA_10305	ACR11691.1	TERTU_0888	elongation factor G	translation elongation factor G		J	Cytoplasmic	OTHER
16	0.948204	FGJLCA_10310	ACR13794.1	TERTU_0889	elongation factor Tu	translation elongation factor Tu		J	Cytoplasmic	OTHER
2	0.118526	FGJLCA_10525	ACR12731.1	TERTU_0934	50S ribosomal protein L17	ribosomal protein L17		J	Cytoplasmic	OTHER
2	0.118526	FGJLCA_10580	ACR12684.1	TERTU_0945	Single-stranded DNA-binding protein	single-stranded DNA-binding protein		L	Cytoplasmic	OTHER
2	0.118526	FGJLCA_10590	ACR12544.1	TERTU_0947	beta-ketoacyl-ACP synthase I	3-oxoacyl-[acyl-carrier-protein] synthase I		IQ	Cytoplasmic	OTHER
2	0.118526	FGJLCA_10650	ACR11081.1	TERTU_0959	Fructose-bisphosphate aldolase	fructose-bisphosphate aldolase, class II		G	Cytoplasmic	OTHER
2	0.118526	FGJLCA_10680	ACR10926.1	TERTU_0965	30S ribosomal protein S20	ribosomal protein S20		J	Cytoplasmic	OTHER
3	0.177788	FGJLCA_10890	ACR13743.1	TERTU_1006	translation elongation factor Ts	translation elongation factor Ts		J	Cytoplasmic	OTHER
20	1.18526	FGJLCA_10935	ACR12022.1	TERTU_1015	3-hydroxyacyl-ACP dehydratase FabZ	beta-hydroxyacyl-(acyl-carrier-protein) dehydratase FabZ		I	Cytoplasmic	OTHER
2	0.118526	FGJLCA_11000	ACR11856.1	TERTU_1029	pyruvate dehydrogenase (acetyl-transferring), homodimeric type	pyruvate dehydrogenase (acetyl-transferring), homodimeric type		C	Cytoplasmic	OTHER
3	0.177788	FGJLCA_11135	ACR12851.1	TERTU_1060	acetolactate synthase 3 large subunit	acetolactate synthase, large subunit, biosynthetic type		E	Cytoplasmic	OTHER
14	0.829679	FGJLCA_11660	ACR11259.1	TERTU_1174	phosphoenolpyruvate carboxykinase (ATP)	phosphoenolpyruvate carboxykinase		H	Cytoplasmic	OTHER
28	1.65936	FGJLCA_11785	ACR13414.1	TERTU_1200	M18 family aminopeptidase	peptidase, M18 family		E	Cytoplasmic	OTHER
4	0.237051	FGJLCA_12695	#N/A	#N/A	hypothetical protein	#N/A		NC	Cytoplasmic	OTHER
32	1.89641	FGJLCA_12955	ACR14718.1	TERTU_1472	DUF1111 domain-containing protein	conserved hypothetical protein		C	Cytoplasmic	SP
4	0.237051	FGJLCA_12960	ACR14720.1	TERTU_1473	Cupin domain protein related to quercetin dioxygenase	conserved hypothetical protein		S	Cytoplasmic	OTHER
5	0.296314	FGJLCA_13645	ACR11232.1	TERTU_1623	trigger factor	trigger factor		O	Cytoplasmic	OTHER
5	0.296314	FGJLCA_13810	ACR14729.1	TERTU_1656	type VI secretion system contractile sheath large subunit	type VI secretion protein, EvpB/family		S	Cytoplasmic	OTHER
5	0.296314	FGJLCA_14145	ACR14777.1	TERTU_1735	AraC-type DNA-binding domain and AraC-containing proteins	transcriptional regulator, AraC family		K	Cytoplasmic	OTHER
2	0.118526	FGJLCA_17730	ACR11777.1	TERTU_2508	50S ribosomal protein L3 N(5)-glutamine methyltransferase	protein-(glutamine-N5) methyltransferase, ribosomal protein L3-specific		J	Cytoplasmic	OTHER
7	0.414839	FGJLCA_18925	ACR10842.1	TERTU_2710	type I glyceraldehyde-3-phosphate dehydrogenase	glyceraldehyde-3-phosphate dehydrogenase, type I		G	Cytoplasmic	OTHER
3	0.177788	FGJLCA_18965	ACR11567.1	TERTU_2717	leucyl aminopeptidase	cytosol leucyl aminopeptidase		E	Cytoplasmic	OTHER
3	0.177788	FGJLCA_19125	ACR12564.1	TERTU_2751	phosphoserine transaminase	phosphoserine transaminase		EH	Cytoplasmic	OTHER
2	0.118526	FGJLCA_19395	ACR13831.1	TERTU_2811	alanine--tRNA ligase	alanine--tRNA ligase		J	Cytoplasmic	OTHER
4	0.237051	FGJLCA_19560	ACR14391.1	TERTU_2849	phosphopyruvate hydratase	enolase		G	Cytoplasmic	OTHER
3	0.177788	FGJLCA_20335	ACR10748.1	TERTU_3022	chaperonin GroEL	chaperonin GroL		O	Cytoplasmic	OTHER
4	0.237051	FGJLCA_20340	ACR13121.1	TERTU_3023	co-chaperone GroES	chaperonin GroS		O	Cytoplasmic	OTHER
2	0.118526	FGJLCA_20425	ACR11998.1	TERTU_3041	preprotein translocase subunit SecA	preprotein translocase, SecA subunit		U	Cytoplasmic	OTHER
4	0.237051	FGJLCA_20545	ACR10663.1	TERTU_3064	N-acetyl-gamma-glutamyl-phosphate reductase	N-acetyl-gamma-glutamyl-phosphate reductase		E	Cytoplasmic	OTHER
3	0.177788	FGJLCA_21515	ACR13618.1	TERTU_3281	acyl carrier protein	Phosphopantetheine attachment site		IQ	Cytoplasmic	OTHER
2	0.118526	FGJLCA_01625	ACR14577.1	TERTU_3685	Fumarate reductase flavoprotein subunit	succinate dehydrogenase / fumarate reductase family protein, flavoprotein subunit		C	Cytoplasmic	OTHER
2	0.118526	FGJLCA_04440	ACR14642.1	TERTU_4306	Choline dehydrogenase or related flavoprotein	glucose-methanol-choline oxidoreductase		E	Cytoplasmic	OTHER
21	1.24452	FGJLCA_04915	ACR12526.1	TERTU_4411	hypothetical protein	hypothetical protein TERTU_4411		M	Cytoplasmic	OTHER
3	0.177788	FGJLCA_01025	ACR11102.1	TERTU_3554	protease modulator HflC	HflC protein		O	Cytoplasmic Membrane	OTHER
7	0.414839	FGJLCA_01030	ACR13652.1	TERTU_3556	FtsH protease activity modulator HflK	membrane protease subunit HflK		O	Cytoplasmic Membrane	OTHER
8	0.474102	FGJLCA_01990	ACR14086.1	TERTU_3748	Helix-turn-helix, AraC type	helix-turn-helix, AraC type		NC	Cytoplasmic Membrane	OTHER
2	0.118526	FGJLCA_02320	ACR12753.1	TERTU_3820	LPS export ABC transporter ATP-binding protein	ABC transporter, ATP-binding protein		S	Cytoplasmic Membrane	OTHER
13	0.770416	FGJLCA_02445	ACR11474.1	TERTU_3847	Outer membrane protein chaperone/metalloprotease BepA/YfgC, contains M48 and TPR domains	TPR domain protein		S	Cytoplasmic Membrane	LIPO
3	0.177788	FGJLCA_02490	ACR11584.1	TERTU_3858	Ring-hydroxyl-A domain-containing protein	conserved hypothetical protein		NC	Cytoplasmic Membrane	OTHER
2	0.118526	FGJLCA_04665	ACR13819.1	TERTU_4351	NADH dehydrogenase, FAD-containing subunit	sulfide-quinone reductase		S	Cytoplasmic Membrane	OTHER
4	0.237051	FGJLCA_05555	ACR11023.1	TERTU_4598	GGDEF domain, diguanylate cyclase (c-di-GMP synthetase) or its enzymatically inactive variants	ggdef family protein		T	Cytoplasmic Membrane	OTHER
10	0.592628	FGJLCA_06075	ACR11750.1	TERTU_4713	SLT domain-containing protein	hypothetical protein TERTU_4713		NC	Cytoplasmic Membrane	SP
2	0.118526	FGJLCA_06340	ACR11229.1	TERTU_0028	Palmitoleoyl-ACP: Kdo2-lipid-IV acyltransferase (lipid A biosynthesis)	lipid A biosynthesis lauroyl acyltransferase		M	Cytoplasmic Membrane	OTHER
4	0.237051	FGJLCA_06550	ACR13273.1	TERTU_0074	TPR-REGION domain-containing protein	hypothetical protein TERTU_0074		NC	Cytoplasmic Membrane	SP
21	1.24452	FGJLCA_06660	ACR14737.1	TERTU_0097	Putative lipoprotein	putative lipoprotein		NC	Cytoplasmic Membrane	LIPO
25	1.48157	FGJLCA_08070	ACR12441.1	TERTU_0409	energy transducer TonB	Sel1 domain containing protein		S	Cytoplasmic Membrane	LIPO
2	0.118526	FGJLCA_08100	ACR12318.1	TERTU_0415	Thiol:disulfide interchange protein DsbD	response regulator receiver		CO	Cytoplasmic Membrane	OTHER
2	0.118526	FGJLCA_08660	ACR13501.1	TERTU_0515	GGDEF domain, diguanylate cyclase (c-di-GMP synthetase) or its enzymatically inactive variants	GGDEF domain protein		T	Cytoplasmic Membrane	OTHER
6	0.355577	FGJLCA_09745	ACR13066.1	TERTU_0764	AraC-type DNA-binding domain and AraC-containing proteins	transcriptional regulator, AraC family		K	Cytoplasmic Membrane	OTHER
2	0.118526	FGJLCA_10960	ACR14203.1	TERTU_1020	Energy transducer TonB	conserved hypothetical protein		NC	Cytoplasmic Membrane	OTHER
10	0.592628	FGJLCA_11710	ACR13448.1	TERTU_1184	Periplasmic serine protease, S1-C subfamily, contain C-terminal PDZ domain	serine protease, HtrA/DegQ/DegS family		M	Cytoplasmic Membrane	SP
4	0.237051	FGJLCA_11725	ACR14404.1	TERTU_1187	DUF4845 domain-containing protein	conserved hypothetical protein		NU	Cytoplasmic Membrane	OTHER
12	0.711153	FGJLCA_12170	ACS93541.1	TERTU_1298	Imidazolonepropionase or related amidohydrolase	amidohydrolase		Q	Cytoplasmic Membrane	OTHER
7	0.414839	FGJLCA_12745	#N/A	#N/A	hypothetical protein	#N/A		NC	Cytoplasmic Membrane	OTHER
4	0.237051	FGJLCA_14860	ACR14480.1	TERTU_1892	Regulator of protease activity HflC, stomatin/prohibitin superfamily	spfh/band 7 domain protein		O	Cytoplasmic Membrane	OTHER
2	0.118526	FGJLCA_18555	ACR13921.1	TERTU_2632	Putative negative regulator of RcsB-dependent stress response, UPF0070 family	tetratricopeptide repeat family protein		S	Cytoplasmic Membrane	OTHER
10	0.592628	FGJLCA_19520	ACR11882.1	TERTU_2841	Polyisoprenoid-binding periplasmic protein YceI	YceI-like domain protein		S	Cytoplasmic Membrane	LIPO
4	0.237051	FGJLCA_19830	ACR11546.1	TERTU_2910	Putative lipoprotein	putative lipoprotein		S	Cytoplasmic Membrane	LIPO
7	0.414839	FGJLCA_20210	ACR11634.1	TERTU_2994	cytochrome-c oxidase, cbb3-type subunit III	cytochrome c oxidase, Cbb3-type, subunit III		C	Cytoplasmic Membrane	OTHER
4	0.237051	FGJLCA_20220	ACR12600.1	TERTU_2996	cytochrome-c oxidase, cbb3-type subunit II	cytochrome c oxidase, Cbb3-type, subunit II		C	Cytoplasmic Membrane	OTHER
14	0.829679	FGJLCA_13570	ACR11031.1	TERTU_1606	Putative lipoprotein	putative lipoprotein		NC	Cytoplasmic Membrane	LIPO
2	0.118526	FGJLCA_19415	ACR14144.1	TERTU_2815	putative hydrolase of the alpha/beta-hydrolase fold	hydrolase, alpha/beta fold family		S	Cytoplasmic Membrane	OTHER
2	0.118526	FGJLCA_00010	ACR13245.1	TERTU_3340	Fucose permease	transporter, major facilitator family		G	Cytoplasmic Membrane	OTHER
5	0.296314	FGJLCA_00860	ACR11172.1	TERTU_3518	DoxD family protein	DoxD family protein		S	Cytoplasmic Membrane	OTHER
2	0.118526	FGJLCA_01085	ACR12545.1	TERTU_3566	putative arabinose efflux permease AraJ, MFS family	transporter, major facilitator family		EGP	Cytoplasmic Membrane	OTHER
10	0.592628	FGJLCA_01170	ACR12062.1	TERTU_3584	Type IV pilus assembly protein PilN	periplasmic sensor signal transduction histidine kinase		NU	Cytoplasmic Membrane	OTHER
9	0.533365	FGJLCA_01585	ACR14072.1	TERTU_3677	Cytochrome c1	glutamyl-tRNA		C	Cytoplasmic Membrane	OTHER
4	0.237051	FGJLCA_01590	ACR13364.1	TERTU_3678	ubiquinol-cytochrome c reductase iron-sulfur subunit	ubiquinol-cytochrome c reductase, iron-sulfur subunit		C	Cytoplasmic Membrane	TAT
2	0.118526	FGJLCA_01630	ACR14577.1	TERTU_3685	fumarate reductase flavoprotein subunit	succinate dehydrogenase / fumarate reductase family protein, flavoprotein subunit		C	Cytoplasmic Membrane	OTHER
5	0.296314	FGJLCA_01635	ACR11129.1	TERTU_3686	fumarate reductase cytochrome b subunit	fumarate reductase respiratory complex, transmembrane subunit		C	Cytoplasmic Membrane	OTHER
2	0.118526	FGJLCA_01965	ACR13067.1	TERTU_3743	Biopolymer transport protein ExbB/TolQ	ATPase		U	Cytoplasmic Membrane	OTHER
3	0.177788	FGJLCA_02410	ACR12947.1	TERTU_3839	sulfate transporter CysZ	protein CysZ		E	Cytoplasmic Membrane	OTHER
8	0.474102	FGJLCA_02630	ACR14145.1	TERTU_3883	Signal transducer regulating beta-lactamase production, contains metallopeptidase domain	putative peptidase		KT	Cytoplasmic Membrane	OTHER
3	0.177788	FGJLCA_02725	ACR14673.1	TERTU_3903	Permease of the drug/metabolite transporter (DMT) superfamily	PagO		EG	Cytoplasmic Membrane	OTHER
6	0.355577	FGJLCA_02860	ACR12673.1	TERTU_3942	oligopeptide transporter, OPT family	oligopeptide transporter, OPT family		S	Cytoplasmic Membrane	OTHER
6	0.355577	FGJLCA_02975	ACR11625.1	TERTU_3966	Multidrug efflux pump subunit AcrB	RND transporter, HAE1/HME family, permease protein		V	Cytoplasmic Membrane	OTHER
2	0.118526	FGJLCA_03085	ACR14359.1	TERTU_3988	Na+/alanine symporter	amino acid carrier family protein		E	Cytoplasmic Membrane	OTHER
4	0.237051	FGJLCA_03270	ACR11269.1	TERTU_4030	PepSY-associated TM region	PepSY-associated TM helix domain protein		S	Cytoplasmic Membrane	OTHER
2	0.118526	FGJLCA_03460	ACR13598.1	TERTU_4068	enterobactin transporter EntS	putative enterobactin exporter EntS		EGP	Cytoplasmic Membrane	OTHER
4	0.237051	FGJLCA_03595	ACR13353.1	TERTU_4097	Na+/proline symporter	transporter, SSS family		E	Cytoplasmic Membrane	OTHER
5	0.296314	FGJLCA_04360	ACR12415.1	TERTU_4288	UbiA family prenyltransferase	integral membrane protein		H	Cytoplasmic Membrane	OTHER
4	0.237051	FGJLCA_04455	ACR13003.1	TERTU_4309	Membrane protein involved in the export of O-antigen and teichoic acid	putative transporter		S	Cytoplasmic Membrane	OTHER
11	0.65189	FGJLCA_04555	ACR14497.1	TERTU_4327	undecaprenyl-phosphate glucose phosphotransferase	undecaprenyl-phosphate glucose phosphotransferase		GM	Cytoplasmic Membrane	OTHER
14	0.829679	FGJLCA_04700	ACR10826.1	TERTU_4361	Inner membrane protein	conserved hypothetical protein		NC	Cytoplasmic Membrane	OTHER
13	0.770416	FGJLCA_04775	ACR11516.1	TERTU_4382	Methyl-accepting chemotaxis protein (MCP)	Methyl-accepting chemotaxis protein signaling domain protein		NT	Cytoplasmic Membrane	OTHER
22	1.30378	FGJLCA_04920	ACR12116.1	TERTU_4412	Multidrug efflux pump subunit AcrB	RND transporter, HAE1/HME family, permease protein		V	Cytoplasmic Membrane	OTHER
2	0.118526	FGJLCA_05480	ACR11152.1	TERTU_4584	phosphate ABC transporter permease PstA	phosphate ABC transporter, permease protein PstA		P	Cytoplasmic Membrane	OTHER
2	0.118526	FGJLCA_05485	ACR14348.1	TERTU_4585	phosphate ABC transporter permease subunit PstC	phosphate ABC transporter, permease protein PstC		P	Cytoplasmic Membrane	OTHER
3	0.177788	FGJLCA_05495	ACR13486.1	TERTU_4587	TRAP-type mannitol/chloroaromatic compound transport system, small permease component	TRAP transporter, DctQ family protein		Q	Cytoplasmic Membrane	OTHER
2	0.118526	FGJLCA_05505	ACR12565.1	TERTU_4588	TRAP-type mannitol/chloroaromatic compound transport system, large permease component	TRAP transporter, DctM-like subunit family protein		Q	Cytoplasmic Membrane	OTHER
3	0.177788	FGJLCA_05570	ACR12066.1	TERTU_4600	Transporter, major facilitator family	transporter, major facilitator family		P	Cytoplasmic Membrane	OTHER
4	0.237051	FGJLCA_05740	ACR10966.1	TERTU_4639	Small-conductance mechanosensitive channel MscK	conserved hypothetical protein		M	Cytoplasmic Membrane	OTHER
3	0.177788	FGJLCA_06120	ACR11282.1	TERTU_4722	F0F1 ATP synthase subunit A	ATP synthase F0, A subunit		C	Cytoplasmic Membrane	OTHER
15	0.888942	FGJLCA_06200	ACR12872.1	TERTU_4739	membrane protein insertase YidC	preprotein translocase subunit YidC		U	Cytoplasmic Membrane	OTHER
2	0.118526	FGJLCA_06355	ACR11932.1	TERTU_0031	Putative membrane protein	putative membrane protein		S	Cytoplasmic Membrane	OTHER
2	0.118526	FGJLCA_06435	ACR11398.1	TERTU_0048	Spermidine synthase (polyamine aminopropyltransferase)	conserved hypothetical protein		S	Cytoplasmic Membrane	OTHER
22	1.30378	FGJLCA_06695	ACR11462.1	TERTU_0105	Na+(or H+)/acetate symporter ActP	sodium/solute symporter family protein		S	Cytoplasmic Membrane	OTHER
9	0.533365	FGJLCA_06785	ACR12666.1	TERTU_0125	Multidrug efflux pump subunit AcrB	RND transporter, HAE1/HME family, permease protein		V	Cytoplasmic Membrane	OTHER
6	0.355577	FGJLCA_06870	ACR11491.1	TERTU_0147	Small-conductance mechanosensitive channel	MscS Mechanosensitive ion channel		M	Cytoplasmic Membrane	SP
7	0.414839	FGJLCA_07225	ACR12399.1	TERTU_0221	Cytochrome b6 maturation protein CCB3/Ycf19 and related maturases, YggT family	yggt family protein		S	Cytoplasmic Membrane	OTHER
16	0.948204	FGJLCA_07285	ACR11324.1	TERTU_0234	Methyl-accepting chemotaxis protein (MCP)	putative protein PilJ		NT	Cytoplasmic Membrane	OTHER
4	0.237051	FGJLCA_07440	ACR12321.1	TERTU_0267	type II secretion system inner membrane protein GspF	general secretion pathway protein F		NU	Cytoplasmic Membrane	OTHER
7	0.414839	FGJLCA_07860	ACR12474.1	TERTU_0364	prolipoprotein diacylglyceryl transferase	prolipoprotein diacylglyceryl transferase		M	Cytoplasmic Membrane	OTHER
60	3.55577	FGJLCA_07880	ACR11274.1	TERTU_0369	Biopolymer transport protein ExbB/TolQ	transporter, proton channel domain containing protein		U	Cytoplasmic Membrane	SP
6	0.355577	FGJLCA_07885	ACR10729.1	TERTU_0370	Biopolymer transport protein ExbB/TolQ	lipid A export ATP-binding/permease protein MsbA		U	Cytoplasmic Membrane	OTHER
3	0.177788	FGJLCA_07950	ACR14439.1	TERTU_0386	putative arabinose efflux permease AraJ, MFS family	MFS transporter, SP family		EGP	Cytoplasmic Membrane	OTHER
9	0.533365	FGJLCA_07960	ACR11586.1	TERTU_0388	Transporter, major facilitator family	transporter, major facilitator family		G	Cytoplasmic Membrane	OTHER
2	0.118526	FGJLCA_07990	ACR14464.1	TERTU_0394	ferrous iron transport protein B	ferrous iron transport protein B		P	Cytoplasmic Membrane	OTHER
4	0.237051	FGJLCA_08130	ACR14696.1	TERTU_0421	Phosphate/sulfate permease	phosphate transporter family protein		P	Cytoplasmic Membrane	OTHER
9	0.533365	FGJLCA_08265	ACR13083.1	TERTU_0451	Phosphate/sulfate permease	phosphate transporter family protein		P	Cytoplasmic Membrane	OTHER
3	0.177788	FGJLCA_08795	ACR11058.1	TERTU_0549	Putative membrane protein	putative membrane protein		S	Cytoplasmic Membrane	OTHER
15	0.888942	FGJLCA_08990	ACR11387.1	TERTU_0591	putative exporter protein, RND superfamily	putative integral membrane protein		S	Cytoplasmic Membrane	OTHER
2	0.118526	FGJLCA_09030	ACR13161.1	TERTU_0598	Putative membrane protein	putative membrane protein		E	Cytoplasmic Membrane	OTHER
9	0.533365	FGJLCA_09085	ACR12260.1	TERTU_0608	D-alanyl-D-alanine carboxypeptidase	penicillin-binding protein 6		M	Cytoplasmic Membrane	SP
4	0.237051	FGJLCA_09210	ACR11954.1	TERTU_0640	Palmitoleoyl-ACP: Kdo2-lipid-IV acyltransferase (lipid A biosynthesis)	lipid A biosynthesis lauroyl		M	Cytoplasmic Membrane	OTHER
2	0.118526	FGJLCA_09500	ACR10836.1	TERTU_0707	putative PurR-regulated permease PerM	conserved domain protein		S	Cytoplasmic Membrane	OTHER
12	0.711153	FGJLCA_09630	ACR12848.1	TERTU_0737	Bacteriophytochrome (light-regulated signal transduction histidine kinase)	putative bacteriophytochrome		T	Cytoplasmic Membrane	OTHER
2	0.118526	FGJLCA_09670	ACR12296.1	TERTU_0747	DUF2062 domain-containing protein	conserved hypothetical protein		S	Cytoplasmic Membrane	OTHER
4	0.237051	FGJLCA_09765	ACR13157.1	TERTU_0769	Methyl-accepting chemotaxis protein (MCP)	methyl-accepting chemotaxis transducer, hypothetical		NT	Cytoplasmic Membrane	OTHER
6	0.355577	FGJLCA_09810	ACR14027.1	TERTU_0779	Multidrug efflux pump subunit AcrB	RND transporter, HAE1/HME family, permease protein		V	Cytoplasmic Membrane	OTHER
3	0.177788	FGJLCA_09980	ACR12831.1	TERTU_0819	Uncharacterized membrane protein YeiB	conserved hypothetical protein		S	Cytoplasmic Membrane	OTHER
4	0.237051	FGJLCA_10150	ACR12451.1	TERTU_0852	Putative membrane protein	putative membrane protein		S	Cytoplasmic Membrane	OTHER
15	0.888942	FGJLCA_10155	ACR13945.1	TERTU_0853	DUF2298 domain-containing protein	putative membrane protein		S	Cytoplasmic Membrane	OTHER
5	0.296314	FGJLCA_10255	ACR13657.1	TERTU_0876	preprotein translocase subunit SecE	preprotein translocase, SecE subunit		U	Cytoplasmic Membrane	OTHER
2	0.118526	FGJLCA_10320	ACR13292.1	TERTU_0892	TRAP-type C4-dicarboxylate transport system, small permease component YiaM	TRAP transporter, DctQ-like membrane protein		G	Cytoplasmic Membrane	OTHER
9	0.533365	FGJLCA_10500	ACR12283.1	TERTU_0928	preprotein translocase subunit SecY	preprotein translocase, SecY subunit		U	Cytoplasmic Membrane	OTHER
4	0.237051	FGJLCA_10575	ACR13139.1	TERTU_0944	putative arabinose efflux permease AraJ, MFS family	transporter, major facilitator family		EGP	Cytoplasmic Membrane	OTHER
7	0.414839	FGJLCA_10615	ACR11859.1	TERTU_0953	Uncharacterized membrane protein YphA, DoxX/SURF4 family	DoxX		S	Cytoplasmic Membrane	OTHER
12	0.711153	FGJLCA_10915	ACR14098.1	TERTU_1011	RIP metalloprotease RseP	RIP metalloprotease RseP		M	Cytoplasmic Membrane	OTHER
10	0.592628	FGJLCA_11015	ACR12029.1	TERTU_1032	Putative membrane protein	putative membrane protein		NC	Cytoplasmic Membrane	OTHER
20	1.18526	FGJLCA_11020	ACR13562.1	TERTU_1035	Protein-S-isoprenylcysteine O-methyltransferase Ste14	putative membrane protein		O	Cytoplasmic Membrane	OTHER
2	0.118526	FGJLCA_11030	ACR11364.1	TERTU_1038	murein biosynthesis integral membrane protein MurJ	integral membrane protein MviN		S	Cytoplasmic Membrane	OTHER
4	0.237051	FGJLCA_11165	ACR12413.1	TERTU_1067	CDP-diacylglycerol--serine O-phosphatidyltransferase	CDP-diacylglycerol--serine O-phosphatidyltransferase		I	Cytoplasmic Membrane	OTHER
2	0.118526	FGJLCA_11720	ACR12884.1	TERTU_1186	signal peptidase I	signal peptidase I		U	Cytoplasmic Membrane	OTHER
2	0.118526	FGJLCA_11965	ACR13331.1	TERTU_1244	GGDEF domain, diguanylate cyclase (c-di-GMP synthetase) or its enzymatically inactive variants	pas:ggdef		T	Cytoplasmic Membrane	OTHER
5	0.296314	FGJLCA_12730	#N/A	#N/A	hypothetical protein	#N/A		NC	Cytoplasmic Membrane	OTHER
6	0.355577	FGJLCA_12820	ACR10871.1	TERTU_1420	Na+/melibiose symporter or related transporter	sugar transporter		G	Cytoplasmic Membrane	OTHER
3	0.177788	FGJLCA_13670	ACR11167.1	TERTU_1628	Peptidyl-prolyl isomerase, parvulin family	putative PPIC-type PPIASE domain protein, peptidyl-prolyl cis-trans isomerase		O	Cytoplasmic Membrane	OTHER
3	0.177788	FGJLCA_13845	ACR13162.1	TERTU_1664	type VI secretion system membrane subunit TssM	type VI secretion protein IcmF		S	Cytoplasmic Membrane	OTHER
2	0.118526	FGJLCA_13870	ACR12233.1	TERTU_1670	Biopolymer transport protein ExbB/TolQ	MotA/TolQ/ExbB proton channel		U	Cytoplasmic Membrane	OTHER
6	0.355577	FGJLCA_13990	ACR12291.1	TERTU_1701	Di- and tricarboxylate antiporter	transporter, divalent anion:Na+ symporter family		P	Cytoplasmic Membrane	OTHER
13	0.770416	FGJLCA_14150	ACR12332.1	TERTU_1736	preprotein translocase subunit YajC	preprotein translocase, YajC subunit		U	Cytoplasmic Membrane	OTHER
2	0.118526	FGJLCA_14160	ACR13211.1	TERTU_1739	Na+/alanine symporter	amino acid carrier protein		E	Cytoplasmic Membrane	OTHER
3	0.177788	FGJLCA_14170	ACR11456.1	TERTU_2056	Sulfite exporter TauE/SafE/YfcA and related permeases, UPF0721 family	conserved hypothetical protein		S	Cytoplasmic Membrane	OTHER
5	0.296314	FGJLCA_14725	ACR12969.1	TERTU_1865	ABC-type transport system involved in cytochrome c biogenesis, permease component	heme exporter protein CcmC		O	Cytoplasmic Membrane	OTHER
3	0.177788	FGJLCA_14740	ACR14605.1	TERTU_1868	Cytochrome c biogenesis protein CcmF	cytochrome c-type biogenesis protein CcmF		O	Cytoplasmic Membrane	OTHER
11	0.65189	FGJLCA_15105	ACR14798.1	TERTU_1943	Small-conductance mechanosensitive channel	small-conductance mechanosensitive channel		M	Cytoplasmic Membrane	OTHER
4	0.237051	FGJLCA_15135	ACR13555.1	TERTU_1950	NADH:ubiquinone reductase (Na(+)-transporting) subunit B	NADH:ubiquinone oxidoreductase, B subunit		C	Cytoplasmic Membrane	OTHER
5	0.296314	FGJLCA_15145	ACR12721.1	TERTU_1952	NADH:ubiquinone reductase (Na(+)-transporting) subunit D	NADH:ubiquinone oxidoreductase, D subunit		C	Cytoplasmic Membrane	OTHER
2	0.118526	FGJLCA_15360	ACR13969.1	TERTU_1995	putative exporter protein, RND superfamily	putative membrane protein		S	Cytoplasmic Membrane	OTHER
8	0.474102	FGJLCA_15785	ACR13087.1	TERTU_2100	Dipeptide/tripeptide permease	amino acid/peptide transporter		E	Cytoplasmic Membrane	OTHER
6	0.355577	FGJLCA_15850	ACR12192.1	TERTU_2113	sodium/proton antiporter NhaB	Na+/H+ antiporter NhaB		P	Cytoplasmic Membrane	OTHER
2	0.118526	FGJLCA_15965	ACR12951.1	TERTU_2140	Signal transduction histidine kinase	conserved hypothetical protein		T	Cytoplasmic Membrane	OTHER
33	1.95567	FGJLCA_15975	ACR11047.1	TERTU_2142	C-terminal processing protease CtpA/Prc, contains a PDZ domain	tail-specific protease, periplasmic		M	Cytoplasmic Membrane	SP
4	0.237051	FGJLCA_15990	ACR11876.1	TERTU_2146	Multidrug efflux pump subunit AcrB	OqxB		V	Cytoplasmic Membrane	OTHER
3	0.177788	FGJLCA_17265	ACR11026.1	TERTU_2415	Putative membrane protein	putative membrane protein		S	Cytoplasmic Membrane	OTHER
5	0.296314	FGJLCA_17275	ACR14082.1	TERTU_2417	PMT family glycosyltransferase ArnT/Agl22, involved in glycosylation of proteins and lipid IVA	glycosyltransferase family 83 domain protein		M	Cytoplasmic Membrane	OTHER
3	0.177788	FGJLCA_17280	ACR12550.1	TERTU_2418	PMT family glycosyltransferase ArnT/Agl22, involved in glycosylation of proteins and lipid IVA	glycosyltransferase family 83 domain protein		IM	Cytoplasmic Membrane	OTHER
2	0.118526	FGJLCA_17520	ACR12958.1	TERTU_2466	Biopolymer transport protein ExbB/TolQ	MotA/TolQ/ExbB proton channel		U	Cytoplasmic Membrane	OTHER
2	0.118526	FGJLCA_17530	ACR14690.1	TERTU_2468	DUF2062 domain-containing protein	Conserved Hypothetical protein		S	Cytoplasmic Membrane	OTHER
3	0.177788	FGJLCA_17560	ACR14548.1	TERTU_2474	Putative membrane protein	putative membrane protein		NC	Cytoplasmic Membrane	OTHER
2	0.118526	FGJLCA_17590	ACR11903.1	TERTU_2480	Transporter, major facilitator family	transporter, major facilitator family		EGP	Cytoplasmic Membrane	OTHER
3	0.177788	FGJLCA_17600	ACR11249.1	TERTU_2482	Transglutaminase-like enzyme, putative cysteine protease	transglutaminase domain protein		E	Cytoplasmic Membrane	OTHER
5	0.296314	FGJLCA_17815	ACR12129.1	TERTU_2525	succinate dehydrogenase, hydrophobic membrane anchor protein	succinate dehydrogenase, hydrophobic membrane anchor protein		C	Cytoplasmic Membrane	OTHER
5	0.296314	FGJLCA_17820	ACR12561.1	TERTU_2526	succinate dehydrogenase, cytochrome b556 subunit	succinate dehydrogenase, cytochrome b556 subunit		C	Cytoplasmic Membrane	OTHER
8	0.474102	FGJLCA_17880	ACR14332.1	TERTU_2541	DUF4234 domain-containing protein	hypothetical protein TERTU_2541		S	Cytoplasmic Membrane	OTHER
3	0.177788	FGJLCA_18665	ACR14056.1	TERTU_2654	Preprotein translocase subunit SecF	protein-export membrane protein SecF		U	Cytoplasmic Membrane	OTHER
16	0.948204	FGJLCA_18670	ACR13999.1	TERTU_2655	Preprotein translocase subunit SecD	protein-export membrane protein SecD		U	Cytoplasmic Membrane	OTHER
9	0.533365	FGJLCA_19040	ACR13231.1	TERTU_2733	protease HtpX	HtpX domain/peptidase, M48 family		O	Cytoplasmic Membrane	OTHER
3	0.177788	FGJLCA_19180	ACR10806.1	TERTU_2765	Na+/melibiose symporter or related transporter	sugar transporter		G	Cytoplasmic Membrane	OTHER
8	0.474102	FGJLCA_19290	ACR13366.1	TERTU_2785	Na+-transporting oxaloacetate/methylmalonyl-CoA decarboxylase, beta subunit	oxaloacetate decarboxylase beta chain		C	Cytoplasmic Membrane	OTHER
2	0.118526	FGJLCA_19480	ACR12007.1	TERTU_2832	DUF368 domain-containing protein	membrane protein		S	Cytoplasmic Membrane	OTHER
3	0.177788	FGJLCA_19535	ACR11055.1	TERTU_2844	sodium-translocating pyrophosphatase	V-type H(+)-translocating pyrophosphatase		C	Cytoplasmic Membrane	OTHER
9	0.533365	FGJLCA_19950	ACR11525.1	TERTU_2940	Signal transduction histidine kinase	hamp domain protein		T	Cytoplasmic Membrane	OTHER
2	0.118526	FGJLCA_20100	ACR12241.1	TERTU_2972	electron transport complex subunit RsxA	electron transport complex, RnfABCDGE type, A subunit		C	Cytoplasmic Membrane	OTHER
3	0.177788	FGJLCA_20205	ACR11130.1	TERTU_2993	cytochrome c oxidase accessory protein CcoG	cytochrome c oxidase accessory protein CcoG		C	Cytoplasmic Membrane	OTHER
3	0.177788	FGJLCA_20265	ACR12156.1	TERTU_3006	UPF0761 membrane protein TERTU_3006	tRNA-processing ribonuclease BN		K	Cytoplasmic Membrane	OTHER
19	1.12599	FGJLCA_20285	ACR13488.1	TERTU_3010	signal peptide peptidase SppA	signal peptide peptidase SppA, 67K type		OU	Cytoplasmic Membrane	OTHER
2	0.118526	FGJLCA_20355	ACS93576.1	TERTU_3026	Membrane protein AmpE required for beta-lactamase induction	signaling modulator of AmpD, AmpE		V	Cytoplasmic Membrane	OTHER
9	0.533365	FGJLCA_20605	ACR14632.1	TERTU_3077	Thiol:disulfide interchange protein DsbD	C-type cytochrome biogenesis protein		CO	Cytoplasmic Membrane	SP
3	0.177788	FGJLCA_21280	ACR11629.1	TERTU_3232	Uncharacterized membrane protein YdjX, related to fungal oxalate transporter, TVP38/TMEM64 family	SNARE associated Golgi protein		S	Cytoplasmic Membrane	OTHER
2	0.118526	FGJLCA_21430	ACR13991.1	TERTU_3264	ATP-dependent zinc metalloprotease FtsH	cell division protease ftsH		O	Cytoplasmic Membrane	OTHER
3	0.177788	FGJLCA_02810	ACR13560.1	TERTU_3932	Putative lipoprotein	putative lipoprotein		E	Cytoplasmic Membrane	LIPO
2	0.118526	FGJLCA_03095	ACR10678.1	TERTU_3991	Holin of 3TMs, for gene-transfer release	hypothetical protein TERTU_3991		NC	Cytoplasmic Membrane	OTHER
7	0.414839	FGJLCA_04925	ACR13330.1	TERTU_4413	Multidrug efflux pump subunit AcrA (membrane-fusion protein)	efflux transporter, RND family, MFP subunit		M	Cytoplasmic Membrane	OTHER
5	0.296314	FGJLCA_07400	ACR12975.1	TERTU_0258	WD40 repeat	WD40 domain protein		S	Cytoplasmic Membrane	LIPO
5	0.296314	FGJLCA_07945	ACR14091.1	TERTU_0384	Small-conductance mechanosensitive channel	transporter, small conductance mechanosensitive ion channel family protein		M	Cytoplasmic Membrane	SP
55	3.25945	FGJLCA_10390	ACR14471.1	TERTU_0906	Outer membrane protein OmpA and related peptidoglycan-associated (lipo)proteins	putative outer membrane protein and related peptidoglycan-associated		M	Cytoplasmic Membrane	SP
23	1.36304	FGJLCA_11105	ACR13806.1	TERTU_1052	Outer membrane protein assembly factor BamD, BamD/ComL family	outer membrane assembly lipoprotein YfiO		M	Cytoplasmic Membrane	LIPO
35	2.0742	FGJLCA_12850	ACR10706.1	TERTU_1450	Periplasmic protein Wza involved in polysaccharide export, contains SLBB domain of the beta-grasp fold	ClpX, ATPase regulatory subunit		M	Cytoplasmic Membrane	SP
5	0.296314	FGJLCA_13935	ACR11226.1	TERTU_1696	Cadherin domain-containing protein	putative lipoprotein		S	Cytoplasmic Membrane	LIPO
2	0.118526	FGJLCA_14490	#N/A	#N/A	DUF4349 domain-containing protein	#N/A		NC	Cytoplasmic Membrane	LIPO
20	1.18526	FGJLCA_14645	ACR13248.1	TERTU_1849	TPR-REGION domain-containing protein	conserved hypothetical protein		S	Cytoplasmic Membrane	OTHER
7	0.414839	FGJLCA_01200	ACR12135.1	TERTU_3590	Cell division protein FtsN	sporulation and cell division repeat domain containing protein		D	Cytoplasmic Membrane	OTHER
20	1.18526	FGJLCA_01800	ACR11335.1	TERTU_3710	DUF3313 domain-containing protein	hypothetical protein TERTU_3710		S	Cytoplasmic Membrane	SP
4	0.237051	FGJLCA_15140	ACR13988.1	TERTU_1951	Na(+)-translocating NADH-quinone reductase subunit C	NADH:ubiquinone oxidoreductase, C subunit		C	Cytoplasmic Membrane	OTHER
9	0.533365	FGJLCA_20125	ACR14456.1	TERTU_2976	electron transport complex subunit RsxG	electron transport complex, RnfABCDGE type, G subunit		C	Cytoplasmic Membrane	OTHER
67	3.97061	FGJLCA_01245	ACR11053.1	TERTU_3600	Dipeptidyl-peptidase	conserved hypothetical protein		E	Extracellular	SP
2	0.118526	FGJLCA_05955	ACR11802.1	TERTU_4684	DUF4124 domain-containing protein	conserved hypothetical protein		S	Extracellular	SP
15	0.888942	FGJLCA_06175	ACR13853.1	TERTU_4734	Putative lipoprotein	putative lipoprotein		NC	Extracellular	LIPO
4	0.237051	FGJLCA_13740	ACR12757.1	TERTU_1640	Uncharacterized conserved protein VgrG, implicated in type VI secretion and phage assembly	type VI secretion system Vgr family protein		S	Extracellular	OTHER
3	0.177788	FGJLCA_14440	ACR12460.1	TERTU_2178	DUF4833 domain-containing protein	hypothetical protein TERTU_2178		NC	Extracellular	SP
6	0.355577	FGJLCA_00130	ACR13008.1	TERTU_3359	Secreted phosphatase, PhoX family	putative lipoprotein		S	Extracellular	LIPO
12	0.711153	FGJLCA_00795	ACR12592.1	TERTU_3505	Ig domain protein	Ig domain protein		U	Extracellular	OTHER
2	0.118526	FGJLCA_03675	#N/A	#N/A	hypothetical protein	#N/A		NC	Extracellular	LIPO
13	0.770416	FGJLCA_03680	#N/A	#N/A	hypothetical protein	#N/A		NC	Extracellular	SP
29	1.71862	FGJLCA_05230	ACR10894.1	TERTU_4527	Regulatory P domain of the subtilisin-like proprotein convertases and other proteases	peptidase families S8 and S53		O	Extracellular	SP
9	0.533365	FGJLCA_06855	ACR14485.1	TERTU_0142	Putative membrane protein	putative membrane protein		S	Extracellular	SP
22	1.30378	FGJLCA_06910	ACR12741.1	TERTU_0155	Lectin	lectin		S	Extracellular	SP
20	1.18526	FGJLCA_07610	ACR10709.1	TERTU_0310	Cadherin	cadherin		E	Extracellular	SP
12	0.711153	FGJLCA_08245	ACR11760.1	TERTU_0448	hypothetical protein	putative lipoprotein		G	Extracellular	OTHER
4	0.237051	FGJLCA_13735	ACR13452.1	TERTU_1639	Type VI protein secretion system component Hcp (secreted cytotoxin)	type VI secretion system effector, Hcp1 family		S	Extracellular	OTHER
12	0.711153	FGJLCA_15280	ACR13596.1	TERTU_1979	Bacillopeptidase F, M6 metalloprotease family	peptidase, M6 family		S	Extracellular	LIPO
19	1.12599	FGJLCA_17915	ACR11024.1	TERTU_2549	SCPU domain-containing protein	hypothetical protein TERTU_2549		NC	Extracellular	SP
16	0.948204	FGJLCA_18685	ACR12293.1	TERTU_2658	Ig domain protein	Ig domain protein		M	Extracellular	SP
5	0.296314	FGJLCA_19845	ACR10928.1	TERTU_2913	Putative lipoprotein	putative lipoprotein		C	Extracellular	LIPO
3	0.177788	FGJLCA_19895	ACR13939.1	TERTU_2927	Lipoprotein	conserved hypothetical protein		NC	Extracellular	SP
63	3.73355	FGJLCA_20385	ACR12287.1	TERTU_3033	Type IV pilus assembly protein, major pilin PilA	pilin		NU	Extracellular	PILIN
3	0.177788	FGJLCA_21000	ACR13723.1	TERTU_3170	Type IV pilus assembly protein PilE	type IV pilus biogenesis protein PilE		NU	Extracellular	PILIN
2	0.118526	FGJLCA_21010	ACR12933.1	TERTU_3172	Type IV pilus assembly protein, tip-associated adhesin PilY1	type IV pilus biogenesis protein		NU	Extracellular	SP
4	0.237051	FGJLCA_21015	ACR13781.1	TERTU_3173	Type IV pilus assembly protein PilX	type IV pilus assembly protein PilX		NU	Extracellular	OTHER
4	0.237051	FGJLCA_21020	ACR11380.1	TERTU_3174	Type IV pilus assembly protein PilW	type IV pilus assembly protein PilW		NU	Extracellular	PILIN
6	0.355577	FGJLCA_00155	ACR12440.1	TERTU_3363	Putative membrane protein	putative membrane protein		S	Extracellular	SP
45	2.66682	FGJLCA_04585	ACR12027.1	TERTU_4333	PEP-CTERM exosortase interaction domain protein	PEP-CTERM exosortase interaction domain protein		NC	Extracellular	SP
36	2.13346	FGJLCA_07670	ACR12700.1	TERTU_0324	Por-Secre-tail domain-containing protein	hypothetical protein TERTU_0324		NC	Extracellular	SP
8	0.474102	FGJLCA_15115	ACR12275.1	TERTU_1947	Peptidoglycan-binding protein, CsiV	conserved hypothetical protein		S	Extracellular	SP
3	0.177788	FGJLCA_00720	ACR12674.1	TERTU_3488	putative extracellular nuclease	extracellular nuclease		S	Extracellular	SP
2	0.118526	FGJLCA_00955	ACR11950.1	TERTU_3539	Lipoprotein	conserved hypothetical protein		M	Extracellular	OTHER
5	0.296314	FGJLCA_01825	ACR14428.1	TERTU_3715	Glucose/arabinose dehydrogenase, beta-propeller fold	conserved hypothetical protein		G	Extracellular	SP
35	2.0742	FGJLCA_04135	ACR14219.1	TERTU_4239	Por-Secre-tail domain-containing protein	conserved hypothetical protein		NC	Extracellular	SP
2	0.118526	FGJLCA_05210	ACR12791.1	TERTU_4523	Lipoprotein	hypothetical protein TERTU_4523		NC	Extracellular	OTHER
70	4.14839	FGJLCA_07675	ACR14434.1	TERTU_0325	Por-Secre-tail domain-containing protein	hypothetical protein TERTU_0325		NC	Extracellular	SP
5	0.296314	FGJLCA_08065	ACR13043.1	TERTU_0408	Putative lipoprotein	putative lipoprotein		NC	Extracellular	SP
14	0.829679	FGJLCA_10035	ACR11775.1	TERTU_0830	Imelysin-like iron-regulated protein IrpA, duplicated M75 peptidase-like domain	peptidase, imelysin family		P	Extracellular	LIPO
19	1.12599	FGJLCA_11640	ACR12273.1	TERTU_1169	Putative lipoprotein	putative lipoprotein		S	Extracellular	LIPO
9	0.533365	FGJLCA_11940	ACR11726.1	TERTU_1238	Regulatory P domain of the subtilisin-like proprotein convertases and other proteases	peptidase families S8 and S53		O	Extracellular	SP
4	0.237051	FGJLCA_16955	ACR10687.1	TERTU_2348	Lipoprotein	hypothetical protein TERTU_2348		NC	Extracellular	SP
5	0.296314	FGJLCA_19975	ACR12250.1	TERTU_2945	Putative lipoprotein	putative lipoprotein		NC	Extracellular	LIPO
2	0.118526	FGJLCA_20770	#N/A	#N/A	Peptidoglycan-binding protein	#N/A		M	Extracellular	OTHER
15	0.888942	FGJLCA_03660	#N/A	#N/A	Murein L,D-transpeptidase	#N/A		NC	Extracellular	OTHER
46	2.72609	FGJLCA_06290	ACR11955.1	TERTU_0019	Putative lipoprotein	putative lipoprotein		NC	Extracellular	LIPO
10	0.592628	FGJLCA_07635	ACR14118.1	TERTU_0316	2',3'-cyclic-nucleotide 2'-phosphodiesterase/5'- or 3'-nucleotidase, 5'-nucleotidase family	putative 5'-nucleotidase		F	Extracellular	LIPO
3	0.177788	FGJLCA_16340	ACR11041.1	TERTU_2220	Conserved hypothetical phage tail protein	conserved hypothetical phage tail protein		S	Extracellular	OTHER
7	0.414839	FGJLCA_17385	ACR12151.1	TERTU_2438	YceI family protein	YceI		S	Extracellular	SP
8	0.474102	FGJLCA_17715	ACR14048.1	TERTU_2505	Sel1 repeat family protein	hypothetical protein TERTU_2505		NC	Extracellular	SP
4	0.237051	FGJLCA_01475	ACR11451.1	TERTU_3653	Putative lipoprotein	putative lipoprotein		NC	Outer Membrane	LIPO
6	0.355577	FGJLCA_01545	ACR12517.1	TERTU_3668	Osmotically-inducible protein OsmY, contains BON domain	phospholipid-binding domain protein		S	Outer Membrane	LIPO
8	0.474102	FGJLCA_01975	ACR11551.1	TERTU_3745	Type IV pilus assembly protein PilF/PilW	tetratricopeptide repeat protein		S	Outer Membrane	LIPO
12	0.711153	FGJLCA_02635	ACR13431.1	TERTU_3884	FKBP-type peptidyl-prolyl cis-trans isomerase	peptidyl-prolyl cis-trans isomerase, FKBP-type		O	Outer Membrane	LIPO
35	2.0742	FGJLCA_02825	ACR14383.1	TERTU_3936	DUF1202 domain-containing protein	bacterial SH3 domain protein		S	Outer Membrane	OTHER
21	1.24452	FGJLCA_03130	ACR14533.1	TERTU_3997	Putative lipoprotein	putative lipoprotein		NC	Outer Membrane	LIPO
3	0.177788	FGJLCA_03685	#N/A	#N/A	hypothetical protein	#N/A		NC	Outer Membrane	SP
3	0.177788	FGJLCA_04545	ACR14157.1	TERTU_4325	Outer membrane protein chaperone/metalloprotease BepA/YfgC, contains M48 and TPR domains	tetratricopeptide repeat domain protein		S	Outer Membrane	LIPO
5	0.296314	FGJLCA_04815	ACR10874.1	TERTU_4390	Outer membrane scaffolding protein for murein synthesis, MipA/OmpV family	MltA-interacting protein MipA		M	Outer Membrane	SP
13	0.770416	FGJLCA_05130	ACR13505.1	TERTU_4504	Putative lipoprotein	putative lipoprotein		NC	Outer Membrane	LIPO
6	0.355577	FGJLCA_05700	ACR12201.1	TERTU_4630	SHOCT domain-containing protein	hypothetical protein TERTU_4630		NC	Outer Membrane	SP
37	2.19272	FGJLCA_06970	ACR13510.1	TERTU_0167	Putative lipoprotein	putative lipoprotein		NC	Outer Membrane	LIPO
9	0.533365	FGJLCA_07030	ACS93530.1	TERTU_0179	Putative lipoprotein	putative lipoprotein		S	Outer Membrane	LIPO
3	0.177788	FGJLCA_07545	ACR13346.1	TERTU_0295	Truncated hemoglobin YjbI	protozoan/cyanobacterial globin protein		S	Outer Membrane	LIPO
25	1.48157	FGJLCA_08700	ACR14016.1	TERTU_0528	Dipeptidyl aminopeptidase/acylaminoacyl peptidase	peptidase, S9 family		E	Outer Membrane	SP
8	0.474102	FGJLCA_09850	ACR14547.1	TERTU_0785	IDEAL domain-containing protein	hypothetical protein TERTU_0785		NC	Outer Membrane	LIPO
14	0.829679	FGJLCA_10050	ACR12738.1	TERTU_0833	Imelysin-like iron-regulated protein IrpA, duplicated M75 peptidase-like domain	putative lipoprotein		S	Outer Membrane	LIPO
4	0.237051	FGJLCA_10460	ACR11395.1	TERTU_0920	50S ribosomal protein L5	ribosomal protein L5		J	Outer Membrane	OTHER
11	0.65189	FGJLCA_10560	ACR11817.1	TERTU_0941	Putative lipoprotein	putative lipoprotein		C	Outer Membrane	LIPO
21	1.24452	FGJLCA_10720	ACR12217.1	TERTU_0973	DUF481 domain-containing protein	hypothetical protein TERTU_0973		NC	Outer Membrane	SP
62	3.67429	FGJLCA_10755	ACR14373.1	TERTU_0980	Outer membrane beta-barrel protein assembly factor BamC	NlpB/DapX lipoprotein		M	Outer Membrane	LIPO
8	0.474102	FGJLCA_10775	ACR11541.1	TERTU_0984	Leucine-rich repeat-containing protein 67	conserved hypothetical protein		S	Outer Membrane	OTHER
12	0.711153	FGJLCA_12140	ACR12251.1	TERTU_1291	Putative lipoprotein	putative lipoprotein		NC	Outer Membrane	LIPO
2	0.118526	FGJLCA_12180	ACR13996.1	TERTU_1300	Sel1 repeat family protein	Sel1 repeat family protein		S	Outer Membrane	SP
7	0.414839	FGJLCA_12930	#N/A	#N/A	hypothetical protein	#N/A		NC	Outer Membrane	LIPO
22	1.30378	FGJLCA_13830	ACR10843.1	TERTU_1661	type VI secretion system lipoprotein TssJ	type VI secretion lipoprotein, VC_A0113 family		S	Outer Membrane	LIPO
4	0.237051	FGJLCA_14655	ACR14774.1	TERTU_1851	TPR repeat protein	tetratricopeptide repeat domain protein		S	Outer Membrane	LIPO
9	0.533365	FGJLCA_14840	ACR10929.1	TERTU_1887	Putative lipoprotein	putative lipoprotein		NC	Outer Membrane	LIPO
140	8.29679	FGJLCA_15710	ACR12095.1	TERTU_2083	Zn-dependent oligopeptidase, M3 family	peptidyl-dipeptidase Dcp		E	Outer Membrane	LIPO
2	0.118526	FGJLCA_16175	#N/A	#N/A	hypothetical protein	#N/A		NC	Outer Membrane	SP
38	2.25199	FGJLCA_17710	ACR14643.1	TERTU_2504	Outer membrane protein	conserved hypothetical protein		M	Outer Membrane	SP
14	0.829679	FGJLCA_18885	ACR12305.1	TERTU_2702	AMIN domain-containing protein	hypothetical protein TERTU_2702		D	Outer Membrane	SP
14	0.829679	FGJLCA_21455	ACR13836.1	TERTU_3269	Putative lipoprotein	putative lipoprotein		NC	Outer Membrane	LIPO
8	0.474102	FGJLCA_00600	ACR14676.1	TERTU_3464	Putative lipoprotein	putative lipoprotein		G	Outer Membrane	LIPO
8	0.474102	FGJLCA_02855	ACR11122.1	TERTU_3941	Putative lipoprotein	putative lipoprotein		NC	Outer Membrane	LIPO
93	5.51144	FGJLCA_03790	ACR13748.1	TERTU_4170	hypothetical protein	TonB-dependent receptor		HP	Outer Membrane	SP
17	1.00747	FGJLCA_05860	ACR14170.1	TERTU_4665	carbohydrate binding domain-containing protein	TonB-dependent receptor		P	Outer Membrane	LIPO
1210	71.708	FGJLCA_05865	ACR14170.1	TERTU_4665	TonB-dependent receptor	TonB-dependent receptor		P	Outer Membrane	SP
55	3.25945	FGJLCA_09930	ACR11635.1	TERTU_0807	Putative membrane protein	putative membrane protein		S	Outer Membrane	SP
3	0.177788	FGJLCA_13965	ACR11226.1	TERTU_1696	Cadherin domain-containing protein	putative lipoprotein		S	Outer Membrane	LIPO
3	0.177788	FGJLCA_15045	ACR13531.1	TERTU_1932	Porin	carbohydrate-selective porin, OprB family		NC	Outer Membrane	SP
24	1.42231	FGJLCA_05455	ACR13741.1	TERTU_4577	Outer membrane protein chaperone/metalloprotease BepA/YfgC, contains M48 and TPR domains	peptidase, M48 family		S	Outer Membrane	LIPO
6	0.355577	FGJLCA_05460	ACR14150.1	TERTU_4578	Putative lipoprotein	putative lipoprotein		NC	Outer Membrane	LIPO
7	0.414839	FGJLCA_16250	ACR10705.1	TERTU_2200	Putative lipoprotein	putative lipoprotein		NC	Outer Membrane	LIPO
436	25.8386	FGJLCA_00025	ACR12485.1	TERTU_3343	Outer membrane cobalamin receptor protein BtuB	TonB-dependent receptor		P	Outer Membrane	SP
50	2.96314	FGJLCA_00105	ACR12988.1	TERTU_3352	Outer membrane receptor for ferrienterochelin and colicins	TonB-dependent receptor		P	Outer Membrane	SP
51	3.0224	FGJLCA_00185	ACR13156.1	TERTU_3372	Outer membrane receptor for ferrienterochelin and colicins	TonB-dependent receptor		P	Outer Membrane	SP
16	0.948204	FGJLCA_00375	ACR12085.1	TERTU_3414	OMP-b-brl domain-containing protein	hypothetical protein TERTU_3414		NC	Outer Membrane	SP
15	0.888942	FGJLCA_00435	ACR12076.1	TERTU_3428	peptidoglycan-associated lipoprotein Pal	peptidoglycan-associated lipoprotein		M	Outer Membrane	LIPO
8	0.474102	FGJLCA_00535	ACR12880.1	TERTU_3450	Midasin, AAA ATPase with vWA domain, involved in ribosome maturation	thrombospondin type 3 repeat family protein		HJM	Outer Membrane	OTHER
28	1.65936	FGJLCA_00575	ACR13147.1	TERTU_3459	OMP-b-brl domain-containing protein	conserved hypothetical protein		M	Outer Membrane	SP
272	16.1195	FGJLCA_00605	ACR14070.1	TERTU_3465	Outer membrane receptor protein, Fe transport	TonB-dependent receptor		P	Outer Membrane	SP
102	6.0448	FGJLCA_00760	ACR10919.1	TERTU_3498	Putative salt-induced outer membrane protein YdiY	putative salt-induced outer membrane protein		M	Outer Membrane	SP
146	8.65236	FGJLCA_00905	ACR13021.1	TERTU_3528	Outer membrane receptor for ferrienterochelin and colicins	outer membrane protein		P	Outer Membrane	OTHER
42	2.48904	FGJLCA_01155	ACR13920.1	TERTU_3581	Type II secretory pathway, component HofQ	fimbrial assembly protein PilQ		U	Outer Membrane	SP
15	0.888942	FGJLCA_01235	ACR13824.1	TERTU_3598	Outer membrane translocation and assembly module TamA	outer membrane protein, OMP85 family		M	Outer Membrane	SP
490	29.0388	FGJLCA_01300	ACR12970.1	TERTU_3613	Outer membrane cobalamin receptor protein BtuB	TonB-dependent receptor		H	Outer Membrane	SP
4	0.237051	FGJLCA_01335	ACR14017.1	TERTU_3619	Outer membrane protein TolC	putative outermembrane efflux protein		MU	Outer Membrane	LIPO
26	1.54083	FGJLCA_01530	ACR11369.1	TERTU_3665	Outer membrane lipoprotein LpoA, binds and activates PBP1a	LppC family lipoprotein		M	Outer Membrane	LIPO
177	10.4895	FGJLCA_01640	ACR13432.1	TERTU_3689	Outer membrane receptor for ferrienterochelin and colicins	TonB-dependent receptor		P	Outer Membrane	SP
122	7.23006	FGJLCA_02130	ACR11317.1	TERTU_3776	Outer membrane receptor protein, Fe transport	TonB-dependent receptor		P	Outer Membrane	SP
214	12.6822	FGJLCA_02420	ACR13766.1	TERTU_3841	Outer membrane receptor protein, Fe transport	TonB-dependent receptor		P	Outer Membrane	SP
84	4.97807	FGJLCA_02540	ACR13978.1	TERTU_3865	Outer membrane receptor protein, Fe transport	TonB-dependent receptor		P	Outer Membrane	SP
23	1.36304	FGJLCA_02645	ACR14344.1	TERTU_3886	Outer membrane lipoprotein LptE/RlpB (LPS assembly)	rare lipoprotein B		M	Outer Membrane	LIPO
228	13.5119	FGJLCA_02790	ACR10904.1	TERTU_3927	Outer membrane protein TolC	type I secretion outer membrane protein TolC		MU	Outer Membrane	SP
11	0.65189	FGJLCA_02830	ACR13783.1	TERTU_3937	Outer membrane beta-barrel domain-containing protein	conserved hypothetical protein		M	Outer Membrane	SP
25	1.48157	FGJLCA_02845	ACR11216.1	TERTU_3940	Putative lipoprotein	putative lipoprotein		U	Outer Membrane	SP
16	0.948204	FGJLCA_02850	ACR11216.1	TERTU_3940	hypothetical protein	putative lipoprotein		U	Outer Membrane	OTHER
47	2.78535	FGJLCA_03265	ACR13176.1	TERTU_4028	Outer membrane receptor for ferric coprogen and ferric-rhodotorulic acid	TonB-dependent siderophore receptor		P	Outer Membrane	SP
13	0.770416	FGJLCA_03385	ACR12563.1	TERTU_4052	DUF2219 domain-containing protein	conserved hypothetical protein		S	Outer Membrane	SP
109	6.45964	FGJLCA_03395	ACR11143.1	TERTU_4055	Outer membrane receptor for ferrienterochelin and colicins	TonB-dependent receptor		P	Outer Membrane	SP
71	4.20766	FGJLCA_03540	ACR13499.1	TERTU_4087	Outer membrane receptor protein, Fe transport	putative TonB-dependent receptor		P	Outer Membrane	SP
156	9.24499	FGJLCA_03565	ACR11280.1	TERTU_4092	Outer membrane receptor for ferrienterochelin and colicins	TonB-dependent receptor		P	Outer Membrane	SP
29	1.71862	FGJLCA_03655	ACR13771.1	TERTU_4114	hypothetical protein	hypothetical protein TERTU_4114		NC	Outer Membrane	LIPO
252	14.9342	FGJLCA_03795	ACR13748.1	TERTU_4170	Outer membrane cobalamin receptor protein BtuB	TonB-dependent receptor		HP	Outer Membrane	OTHER
66	3.91134	FGJLCA_04590	ACR12499.1	TERTU_4334	Outer membrane beta-barrel protein	hypothetical protein TERTU_4334		NC	Outer Membrane	SP
17	1.00747	FGJLCA_04595	ACR14041.1	TERTU_4336	Periplasmic protein Wza involved in polysaccharide export, contains SLBB domain of the beta-grasp fold	polysaccharide export protein		M	Outer Membrane	LIPO
33	1.95567	FGJLCA_04660	ACR14469.1	TERTU_4350	Outer membrane receptor for ferrienterochelin and colicins	TonB-dependent receptor		P	Outer Membrane	SP
16	0.948204	FGJLCA_04950	ACR13775.1	TERTU_4418	OMP-b-brl domain-containing protein	conserved hypothetical protein		M	Outer Membrane	SP
20	1.18526	FGJLCA_05170	ACR14035.1	TERTU_4514	Periplasmic protein Wza involved in polysaccharide export, contains SLBB domain of the beta-grasp fold	polysaccharide export protein		M	Outer Membrane	OTHER
164	9.71909	FGJLCA_05265	ACR12067.1	TERTU_4535	Porin	conserved hypothetical protein		M	Outer Membrane	SP
98	5.80775	FGJLCA_05465	ACR11319.1	TERTU_4581	Outer membrane porin OmpC/OmpF/PhoE	porin, Gram-negative type		M	Outer Membrane	SP
18	1.06673	FGJLCA_05650	ACR14621.1	TERTU_4618	Outer membrane receptor for ferrienterochelin and colicins	TonB-dependent receptor		P	Outer Membrane	LIPO
47	2.78535	FGJLCA_05820	ACR12856.1	TERTU_4656	OmpA domain protein	OmpA domain protein		M	Outer Membrane	SP
99	5.86701	FGJLCA_05990	ACR13285.1	TERTU_4692	Curli biogenesis system outer membrane secretion channel CsgG	CsgG family protein		M	Outer Membrane	LIPO
12	0.711153	FGJLCA_06000	ACR12921.1	TERTU_4694	DUF799 domain-containing protein	putative lipoprotein		S	Outer Membrane	LIPO
67	3.97061	FGJLCA_06470	ACR11045.1	TERTU_0056	Outer membrane protein OmpA and related peptidoglycan-associated (lipo)proteins	HAD-superfamily hydrolase subfamily IA, variant 3		M	Outer Membrane	SP
20	1.18526	FGJLCA_06485	ACR11338.1	TERTU_0061	Peptidase A1 domain-containing protein	hypothetical protein TERTU_0061		NC	Outer Membrane	SP
172	10.1932	FGJLCA_06635	ACR14527.1	TERTU_0091	Outer membrane receptor protein, Fe transport	TonB-dependent receptor		P	Outer Membrane	SP
51	3.0224	FGJLCA_06940	ACR10885.1	TERTU_0161	OMP-b-brl domain-containing protein	hypothetical protein TERTU_0161		NC	Outer Membrane	SP
5	0.296314	FGJLCA_07075	ACR12079.1	TERTU_0189	Putative lipoprotein	putative lipoprotein		S	Outer Membrane	LIPO
12	0.711153	FGJLCA_07195	ACR14112.1	TERTU_0215	Conjugal transfer protein TraF	conserved hypothetical protein		I	Outer Membrane	SP
32	1.89641	FGJLCA_07395	ACR13413.1	TERTU_0257	FKBP-type peptidyl-prolyl cis-trans isomerase	peptidyl-prolyl cis-trans isomerase, FKBP-type		O	Outer Membrane	LIPO
34	2.01493	FGJLCA_07430	ACR11924.1	TERTU_0265	type II secretion system secretin GspD	general secretion pathway protein D		NU	Outer Membrane	SP
20	1.18526	FGJLCA_07540	ACR12199.1	TERTU_0294	DUF3034 domain-containing protein	conserved hypothetical protein		S	Outer Membrane	SP
8	0.474102	FGJLCA_08060	ACR13633.1	TERTU_0407	Intermembrane transporter PqiABC lipoprotein subunit PqiC	putative lipoprotein		S	Outer Membrane	LIPO
8	0.474102	FGJLCA_08240	ACR12337.1	TERTU_0447	Conserved domain protein	conserved domain protein		NC	Outer Membrane	SP
1551	91.9166	FGJLCA_08630	ACR12157.1	TERTU_0509	Outer membrane receptor for ferrienterochelin and colicins	TonB-dependent receptor		P	Outer Membrane	SP
15	0.888942	FGJLCA_09025	ACR12325.1	TERTU_0597	Conserved hypothetic protein, putative Zn-dependent protease	Conserved hypothetic protein, probable Zn-dependent protease		O	Outer Membrane	LIPO
11	0.65189	FGJLCA_09205	ACR13332.1	TERTU_0639	DUF2135 domain-containing protein	putative lipoprotein		S	Outer Membrane	LIPO
205	12.1489	FGJLCA_09345	ACR11039.1	TERTU_0671	Outer membrane receptor for ferrienterochelin and colicins	TonB-dependent receptor		P	Outer Membrane	SP
4	0.237051	FGJLCA_09455	ACR10890.1	TERTU_0698	OMP-b-brl domain-containing protein	conserved hypothetical protein		NC	Outer Membrane	SP
13	0.770416	FGJLCA_09460	ACR11355.1	TERTU_0699	Capsule assembly Wzi family protein	conserved hypothetical protein		P	Outer Membrane	SP
46	2.72609	FGJLCA_09480	ACR13650.1	TERTU_0703	Outer membrane scaffolding protein for murein synthesis, MipA/OmpV family	potential MltA-interacting MipA family protein		M	Outer Membrane	SP
24	1.42231	FGJLCA_09690	ACR14034.1	TERTU_0752	Putative lipoprotein	putative lipoprotein		S	Outer Membrane	LIPO
5	0.296314	FGJLCA_09835	ACR12045.1	TERTU_0783	Type VI secretion system tip protein VgrG	conserved hypothetical protein		NC	Outer Membrane	OTHER
33	1.95567	FGJLCA_09915	ACR12538.1	TERTU_0804	OMP-b-brl domain-containing protein	hypothetical protein TERTU_0804		NC	Outer Membrane	SP
67	3.97061	FGJLCA_09935	ACR13845.1	TERTU_0808	Outer membrane receptor for ferrienterochelin and colicins	TonB-dependent receptor		P	Outer Membrane	SP
77	4.56323	FGJLCA_10055	ACR10930.1	TERTU_0834	Porin	conserved hypothetical protein		M	Outer Membrane	SP
5	0.296314	FGJLCA_10610	ACR12470.1	TERTU_0952	OMP-b-brl domain-containing protein	conserved hypothetical protein		S	Outer Membrane	SP
129	7.6449	FGJLCA_10780	ACR10939.1	TERTU_0985	Outer membrane protein OmpA and related peptidoglycan-associated (lipo)proteins	OmpA family protein		M	Outer Membrane	LIPO
124	7.34858	FGJLCA_10920	ACR14584.1	TERTU_1012	outer membrane protein assembly factor BamA	outer membrane protein assembly complex, YaeT protein		M	Outer Membrane	SP
31	1.83715	FGJLCA_11220	ACR11793.1	TERTU_1079	Lipoprotein subunit MlaA of the ABC-type intermembrane phospholipid transporter Mla	VacJ lipoprotein		M	Outer Membrane	LIPO
18	1.06673	FGJLCA_11320	ACR14406.1	TERTU_1100	pilus (MSHA type) biogenesis protein MshL	MSHA type biogenesis protein, MshL		NU	Outer Membrane	LIPO
2	0.118526	FGJLCA_11910	ACR12423.1	TERTU_1231	flagellar basal body L-ring protein FlgH	flagellar L-ring protein FlgH		N	Outer Membrane	LIPO
26	1.54083	FGJLCA_11960	ACR14746.1	TERTU_1243	Outer membrane cobalamin receptor protein BtuB	TonB-dependent receptor		H	Outer Membrane	OTHER
124	7.34858	FGJLCA_11970	ACR12657.1	TERTU_1246	Outer membrane receptor protein, Fe transport	outer membrane protein		P	Outer Membrane	SP
5	0.296314	FGJLCA_12050	ACR12875.1	TERTU_1265	Outer membrane receptor protein, Fe transport	TonB-dependent receptor		P	Outer Membrane	SP
17	1.00747	FGJLCA_12855	ACR14204.1	TERTU_1451	Capsule assembly Wzi family protein	conserved hypothetical protein		S	Outer Membrane	SP
26	1.54083	FGJLCA_13035	ACR12084.1	TERTU_1489	Outer membrane receptor for ferrienterochelin and colicins	TonB-dependent receptor		P	Outer Membrane	SP
83	4.91881	FGJLCA_13090	ACR13992.1	TERTU_1502	Outer membrane receptor for ferrienterochelin and colicins	TonB-dependent receptor		P	Outer Membrane	SP
861	51.0252	FGJLCA_13095	ACR14657.1	TERTU_1504	Outer membrane receptor for ferrienterochelin and colicins	TonB-dependent receptor		M	Outer Membrane	SP
67	3.97061	FGJLCA_13100	ACR14276.1	TERTU_1505	Outer membrane receptor for ferrienterochelin and colicins	outer membrane protein		P	Outer Membrane	SP
47	2.78535	FGJLCA_13775	ACR11704.1	TERTU_1647	Lipopolysaccharide biosynthesis regulator YciM/LapB, contains six TPR domains and a C-terminal metal-binding domain	tetratricopeptide repeat domain protein		S	Outer Membrane	LIPO
75	4.44471	FGJLCA_13975	ACR13068.1	TERTU_1698	Hemolysin activation/secretion protein	hemolysin activator protein, HlyB family		U	Outer Membrane	SP
25	1.48157	FGJLCA_14625	ACR13696.1	TERTU_1844	DUF1202 domain-containing protein	bacterial SH3 domain protein		T	Outer Membrane	SP
7	0.414839	FGJLCA_14630	ACR14136.1	TERTU_1845	Putative lipoprotein	putative lipoprotein		M	Outer Membrane	SP
15	0.888942	FGJLCA_14635	ACR14610.1	TERTU_1846	Outer membrane beta-barrel domain-containing protein	conserved hypothetical protein		M	Outer Membrane	SP
23	1.36304	FGJLCA_14650	ACR11734.1	TERTU_1850	Outer membrane protein assembly factor BamD, BamD/ComL family	TPR repeat domain protein		S	Outer Membrane	LIPO
69	4.08913	FGJLCA_14845	ACR14029.1	TERTU_1888	Putative lipoprotein	putative lipoprotein		M	Outer Membrane	LIPO
12	0.711153	FGJLCA_15365	ACR13521.1	TERTU_1996	Hyopothetical protein	hyopothetical protein		M	Outer Membrane	SP
13	0.770416	FGJLCA_15380	ACR13235.1	TERTU_1999	Tat pathway signal sequence domain protein	Tat pathway signal sequence domain protein		NC	Outer Membrane	TAT
132	7.82269	FGJLCA_15395	ACR11830.1	TERTU_2002	Outer membrane receptor protein, Fe transport	putative TonB-dependent receptor		P	Outer Membrane	LIPO
68	4.02987	FGJLCA_15455	ACR13220.1	TERTU_2016	Outer membrane receptor for ferric coprogen and ferric-rhodotorulic acid	TonB-dependent receptor		P	Outer Membrane	SP
19	1.12599	FGJLCA_15530	ACR14341.1	TERTU_2033	OMP-b-brl domain-containing protein	hypothetical protein TERTU_2033		S	Outer Membrane	SP
61	3.61503	FGJLCA_15585	ACR14109.1	TERTU_2050	Outer membrane receptor protein, Fe transport	outer membrane protein		P	Outer Membrane	SP
74	4.38545	FGJLCA_16450	#N/A	#N/A	TonB-dependent receptor	#N/A		P	Outer Membrane	SP
266	15.7639	FGJLCA_16860	ACR14614.1	TERTU_2324	Outer membrane receptor for ferrienterochelin and colicins	TonB-dependent receptor		P	Outer Membrane	SP
12	0.711153	FGJLCA_16975	ACR11178.1	TERTU_2354	Outer membrane receptor protein, Fe transport	TonB-dependent receptor		P	Outer Membrane	SP
150	8.88942	FGJLCA_17930	ACR12041.1	TERTU_2555	Outer membrane receptor for monomeric catechols	TonB-dependent receptor		P	Outer Membrane	SP
51	3.0224	FGJLCA_18550	ACR14111.1	TERTU_2631	outer membrane protein assembly factor BamB	outer membrane assembly lipoprotein YfgL		M	Outer Membrane	LIPO
30	1.77788	FGJLCA_18570	ACR12073.1	TERTU_2635	type IV pilus biogenesis/stability protein PilW	type IV pilus biogenesis/stability protein PilW		NU	Outer Membrane	LIPO
155	9.18573	FGJLCA_18900	ACR13737.1	TERTU_2704	Outer membrane receptor for ferrienterochelin and colicins	TonB-dependent receptor domain protein		P	Outer Membrane	TAT
28	1.65936	FGJLCA_19245	ACR11708.1	TERTU_2777	DUF2219 domain-containing protein	hypothetical protein TERTU_2777		S	Outer Membrane	SP
15	0.888942	FGJLCA_19475	ACR11413.1	TERTU_2831	Septal ring factor EnvC, activator of murein hydrolases AmiA and AmiB	lipoprotein NlpD		M	Outer Membrane	LIPO
18	1.06673	FGJLCA_19710	ACR14361.1	TERTU_2883	Outer membrane receptor protein, Fe transport	TonB-dependent receptor		P	Outer Membrane	OTHER
43	2.5483	FGJLCA_19790	ACR12166.1	TERTU_2901	Outer membrane receptor protein, Fe transport	TonB-dependent receptor		P	Outer Membrane	SP
77	4.56323	FGJLCA_19825	ACR12404.1	TERTU_2909	DUF481 domain-containing protein	conserved hypothetical protein		U	Outer Membrane	SP
74	4.38545	FGJLCA_19980	ACR13185.1	TERTU_2946	DUF5723 domain-containing protein	conserved hypothetical protein		S	Outer Membrane	SP
88	5.21512	FGJLCA_20870	ACR13520.1	TERTU_3142	LPS assembly outer membrane protein LptD (organic solvent tolerance protein OstA)	LPS-assembly protein		M	Outer Membrane	TAT
52	3.08166	FGJLCA_21035	ACR12895.1	TERTU_3180	Alginate-exp domain-containing protein	conserved hypothetical protein		S	Outer Membrane	SP
15	0.888942	FGJLCA_21135	ACR13584.1	TERTU_3203	MltA-interacting MipA family protein	MltA-interacting MipA family protein		M	Outer Membrane	OTHER
21	1.24452	FGJLCA_21180	ACR10815.1	TERTU_3212	Outer membrane scaffolding protein for murein synthesis, MipA/OmpV family	putative MltA-interacting protein		M	Outer Membrane	SP
9	0.533365	FGJLCA_21610	ACS93585.1	TERTU_3301	Outer membrane protein assembly factor BamE, lipoprotein component of the BamABCDE complex	lipoprotein, SmpA/OmlA family		M	Outer Membrane	LIPO
17	1.00747	FGJLCA_01275	ACR14270.1	TERTU_3607	bifunctional 2',3'-cyclic-nucleotide 2'-phosphodiesterase/3'-nucleotidase	2',3'-cyclic-nucleotide 2'-phosphodiesterase		F	Outer Membrane	LIPO
41	2.42977	FGJLCA_02820	ACR13435.1	TERTU_3934	Periplasmic component TolB of the Tol biopolymer transport system	putative lipoprotein		U	Outer Membrane	LIPO
8	0.474102	FGJLCA_05775	ACR13760.1	TERTU_4647	Thiol:disulfide interchange protein DsbA	thiol:disulfide interchange protein DsbA precursor		O	Outer Membrane	LIPO
9	0.533365	FGJLCA_05995	ACR11972.1	TERTU_4693	DUF4810 domain-containing protein	TPR repeat domain protein		S	Outer Membrane	LIPO
42	2.48904	FGJLCA_06310	ACR14494.1	TERTU_0023	Uncharacterized conserved protein YggE, contains kinase-interacting SIMPL domain	putative secreted protein		S	Outer Membrane	SP
27	1.60009	FGJLCA_06845	ACR14568.1	TERTU_0140	Putative lipoprotein	putative lipoprotein		NC	Outer Membrane	LIPO
9	0.533365	FGJLCA_07620	ACR12639.1	TERTU_0312	Putative membrane protein	putative membrane protein		NC	Outer Membrane	SP
19	1.12599	FGJLCA_09075	ACR14200.1	TERTU_0606	Peptidoglycan lytic transglycosylase RlpA, contains C-terminal SPOR domain	rare lipoprotein A		M	Outer Membrane	LIPO
10	0.592628	FGJLCA_09485	ACR13218.1	TERTU_0704	DUF3019 domain-containing protein	conserved hypothetical protein		S	Outer Membrane	SP
6	0.355577	FGJLCA_09770	ACR10704.1	TERTU_0770	Putative lipoprotein	putative lipoprotein		S	Outer Membrane	LIPO
19	1.12599	FGJLCA_10315	ACR12915.1	TERTU_0891	TRAP-type C4-dicarboxylate transport system, periplasmic component	TRAP transporter solute receptor, DctP family		G	Outer Membrane	LIPO
2	0.118526	FGJLCA_11125	ACR12417.1	TERTU_1058	DUF4124 domain-containing protein	conserved hypothetical protein		S	Outer Membrane	SP
12	0.711153	FGJLCA_11610	ACR11445.1	TERTU_1163	Protein thiol-disulfide isomerase DsbC	protein-disulfide isomerase DsbC		O	Outer Membrane	LIPO
9	0.533365	FGJLCA_12570	ACR12822.1	TERTU_1378	Putative lipoprotein	putative lipoprotein		NC	Outer Membrane	LIPO
2	0.118526	FGJLCA_13770	ACR12444.1	TERTU_1646	Flp pilus assembly protein TadD, contains TPR repeats	tetratricopeptide repeat protein		NU	Outer Membrane	LIPO
7	0.414839	FGJLCA_15490	ACR11948.1	TERTU_2023	Purine nucleoside permease	purine nucleoside permease family protein		F	Outer Membrane	LIPO
8	0.474102	FGJLCA_15805	ACR10864.1	TERTU_2104	ABC-type oligopeptide transport system, periplasmic component	oligopeptide-binding protein OppA		E	Outer Membrane	LIPO
2	0.118526	FGJLCA_20600	ACR10897.1	TERTU_3076	N-acetylglucosaminyltransferase, MurG	N-acetylglucosaminyltransferase, MurG		NU	Outer Membrane	LIPO
18	1.06673	FGJLCA_21240	ACR11165.1	TERTU_3223	Putative lipoprotein	putative lipoprotein		S	Outer Membrane	LIPO
18	1.06673	FGJLCA_00295	ACR12754.1	TERTU_3395	Glyoxylase or a related metal-dependent hydrolase, beta-lactamase superfamily II	metallo-beta-lactamase domain protein		S	Periplasmic	SP
34	2.01493	FGJLCA_00565	ACR12783.1	TERTU_3457	DUF4097 domain-containing protein	hypothetical protein TERTU_3457		S	Periplasmic	SP
26	1.54083	FGJLCA_01055	ACR14165.1	TERTU_3561	LysM repeat	putative N-acetylmuramoyl-L-alanine amidase		M	Periplasmic	SP
84	4.97807	FGJLCA_01980	ACR11872.1	TERTU_3746	tol-pal system protein YbgF	TPR repeat domain protein		S	Periplasmic	LIPO
51	3.0224	FGJLCA_01985	ACR13640.1	TERTU_3747	Tetratricopeptide repeat domain protein	tetratricopeptide repeat domain protein		S	Periplasmic	SP
25	1.48157	FGJLCA_06385	ACR12053.1	TERTU_0038	Cytoplasmic potassium-binding protein Kbp/XkdP/YgaU, contains LysM domain	peptidoglycan-binding LysM		S	Periplasmic	SP
53	3.14093	FGJLCA_06680	ACR10902.1	TERTU_0102	oligoendopeptidase F	oligoendopeptidase F, possibly secreted		E	Periplasmic	SP
4	0.237051	FGJLCA_07485	ACR14085.1	TERTU_0276	FAD:protein FMN transferase ApbE	membrane protein		M	Periplasmic	SP
32	1.89641	FGJLCA_07875	ACR14237.1	TERTU_0368	DUF3450 domain-containing protein	conserved hypothetical protein		D	Periplasmic	SP
2	0.118526	FGJLCA_08640	ACR11121.1	TERTU_0511	Cytochrome c553	FG-GAP repeat domain protein		S	Periplasmic	SP
5	0.296314	FGJLCA_08850	ACR14218.1	TERTU_0563	YfiR/HmsC family protein	hypothetical protein TERTU_0563		S	Periplasmic	SP
15	0.888942	FGJLCA_09705	ACR12850.1	TERTU_0756	TGc domain-containing protein	conserved hypothetical protein		E	Periplasmic	SP
4	0.237051	FGJLCA_10120	ACR14059.1	TERTU_0846	Alkyl hydroperoxide reductase subunit AhpC (peroxiredoxin)	antioxidant, AhpC/Tsa family		O	Periplasmic	OTHER
13	0.770416	FGJLCA_10980	ACR13565.1	TERTU_1024	Outer membrane protein chaperone/metalloprotease BepA/YfgC, contains M48 and TPR domains	peptidase, M48 family		S	Periplasmic	SP
36	2.13346	FGJLCA_11150	ACR11671.1	TERTU_1064	Dipeptidyl aminopeptidase/acylaminoacyl peptidase	prolyl oligopeptidase family protein		E	Periplasmic	SP
2	0.118526	FGJLCA_11860	ACR11168.1	TERTU_1219	Flagellar basal body P-ring formation protein FlgA	flagella basal body P-ring formation protein FlgA		NO	Periplasmic	SP
8	0.474102	FGJLCA_14640	ACR11707.1	TERTU_1848	Helix-turn-helix, AraC type	helix-turn-helix, AraC type		NC	Periplasmic	SP
31	1.83715	FGJLCA_15130	ACR11302.1	TERTU_1949	Na(+)-translocating NADH-quinone reductase subunit A	NADH:ubiquinone oxidoreductase, A subunit		C	Periplasmic	OTHER
13	0.770416	FGJLCA_15450	ACR12020.1	TERTU_2015	Adenosine deaminase	adenosine deaminase		F	Periplasmic	SP
2	0.118526	FGJLCA_18400	ACR12573.1	TERTU_2593	Ggdef	ggdef		ET	Periplasmic	SP
39	2.31125	FGJLCA_19510	ACR12806.1	TERTU_2838	Fatty acid cis-trans isomerase	fatty acid cis-trans isomerase		M	Periplasmic	LIPO
6	0.355577	FGJLCA_21535	ACR12288.1	TERTU_3285	Outer membrane lipoprotein carrier protein LolA	conserved hypothetical protein		NC	Periplasmic	SP
3	0.177788	FGJLCA_03780	ACS93590.1	TERTU_4169	Ysc84 domain-containing protein	conserved hypothetical protein		S	Periplasmic	SP
11	0.65189	FGJLCA_07580	ACR13840.1	TERTU_0303	Zn-dependent amino- or carboxypeptidase, M28 family	putative peptidase		S	Periplasmic	SP
11	0.65189	FGJLCA_19095	ACR14257.1	TERTU_2744	DNA repair exonuclease SbcCD nuclease subunit	metallophosphoesterase		S	Periplasmic	SP
14	0.829679	FGJLCA_02835	ACR12150.1	TERTU_3938	Peroxiredoxin	thiol-disulfide isomerase and thioredoxins/Thiol-disulfide oxidoreductase resA		CO	Periplasmic	SP
32	1.89641	FGJLCA_05005	ACR12620.1	TERTU_4429	C-terminal processing protease CtpA/Prc, contains a PDZ domain	Carboxy-terminal-processing protease precursor		M	Periplasmic	SP
33	1.95567	FGJLCA_05490	ACR13899.1	TERTU_4586	ABC-type phosphate transport system, periplasmic component	phosphate binding protein		P	Periplasmic	SP
14	0.829679	FGJLCA_05935	ACR12147.1	TERTU_4680	Aldehyde, CO or xanthine dehydrogenase, Mo-binding subunit	conserved hypothetical protein		C	Periplasmic	TAT
36	2.13346	FGJLCA_09525	ACR12755.1	TERTU_0712	Periplasmic protein TonB, links inner and outer membranes	TonB domain protein		M	Periplasmic	SP
98	5.80775	FGJLCA_09830	ACR12726.1	TERTU_0782	Glycoside hydrolase family 9 domain protein	glycoside hydrolase family 9 domain protein		S	Periplasmic	SP
9	0.533365	FGJLCA_12620	ACR11446.1	TERTU_1388	DNA uptake protein ComE or related DNA-binding protein	DNA uptake protein ComEA		L	Periplasmic	SP
13	0.770416	FGJLCA_00430	ACR11419.1	TERTU_3427	Cell division protein CpoB, coordinates peptidoglycan biosynthesis and outer membrane constriction	tetratricopeptide protein		D	Periplasmic	SP
3	0.177788	FGJLCA_01670	ACR10896.1	TERTU_3697	putative aspartyl protease	clan AA aspartic protease, TIGR02281 family		S	Periplasmic	SP
9	0.533365	FGJLCA_03235	ACR11183.1	TERTU_4022	Phosphodiesterase/alkaline phosphatase D	Alkaline phosphatase D precursor		P	Periplasmic	TATLIPO
16	0.948204	FGJLCA_06440	ACR13789.1	TERTU_0049	Putative lipoprotein	putative lipoprotein		C	Periplasmic	LIPO
9	0.533365	FGJLCA_06555	ACR13049.1	TERTU_0075	Transglutaminase-like enzyme, putative cysteine protease	conserved hypothetical protein		E	Periplasmic	SP
19	1.12599	FGJLCA_08705	ACR11502.1	TERTU_0529	Dipeptidyl aminopeptidase/acylaminoacyl peptidase	hypothetical protein TERTU_0529		E	Periplasmic	SP
42	2.48904	FGJLCA_09685	ACR10933.1	TERTU_0751	Transglutaminase-like enzyme, putative cysteine protease	conserved hypothetical protein		E	Periplasmic	LIPO
2	0.118526	FGJLCA_09790	ACR12733.1	TERTU_0775	Uncharacterized conserved protein YfaS, alpha-2-macroglobulin family	alpha-2-macroglobulin domain protein		S	Periplasmic	LIPO
2	0.118526	FGJLCA_15540	ACR12452.1	TERTU_2036	CubicO group peptidase, beta-lactamase class C family	putative beta-lactamase		V	Periplasmic	SP
8	0.474102	FGJLCA_15985	ACR12083.1	TERTU_2145	Multidrug efflux pump subunit AcrA (membrane-fusion protein)	OqxA		M	Periplasmic	SP
12	0.711153	FGJLCA_20295	ACR14195.1	TERTU_3012	DUF2066 domain-containing protein	conserved hypothetical protein		S	Periplasmic	SP
47	2.78535	FGJLCA_00440	ACR11620.1	TERTU_3429	Tol-Pal system beta propeller repeat protein TolB	Tol-Pal system beta propeller repeat protein TolB		U	Periplasmic	SP
26	1.54083	FGJLCA_00880	ACR13569.1	TERTU_3522	Heavy metal-bindng TRASH/YHS domain, putative Cu/Ag metallochaperone	YHS		S	Periplasmic	SP
2	0.118526	FGJLCA_00985	ACR12919.1	TERTU_3546	protein-methionine-sulfoxide reductase catalytic subunit MsrP	conserved hypothetical protein		C	Periplasmic	TAT
12	0.711153	FGJLCA_02290	ACR14788.1	TERTU_3814	Periplasmic subunit MlaC of the ABC-type intermembrane phospholipid transporter Mla	toluene-tolerance protein		Q	Periplasmic	SP
6	0.355577	FGJLCA_02315	ACR13323.1	TERTU_3819	lipopolysaccharide transport periplasmic protein LptA	lipopolysaccharide transport periplasmic protein LptA		S	Periplasmic	LIPO
46	2.72609	FGJLCA_02610	ACR12224.1	TERTU_3879	Putative lipoprotein	putative lipoprotein		P	Periplasmic	LIPO
39	2.31125	FGJLCA_02715	ACR11727.1	TERTU_3900	Beta-helix domain-containing protein	hypothetical protein TERTU_3900		P	Periplasmic	SP
3	0.177788	FGJLCA_03185	ACR11383.1	TERTU_4009	Polyisoprenoid-binding periplasmic protein YceI	YceI family protein		S	Periplasmic	SP
2	0.118526	FGJLCA_03770	ACR13585.1	TERTU_4167	Cytochrome c family protein	cytochrome c family protein		C	Periplasmic	SP
7	0.414839	FGJLCA_03950	ACS34820.1	TERTU_4200	urea ABC transporter substrate-binding protein	urea ABC transporter, urea binding protein		E	Periplasmic	SP
14	0.829679	FGJLCA_04640	ACR12410.1	TERTU_4345	Glycoside hydrolase family 9 domain protein	glycoside hydrolase family 9 domain protein		M	Periplasmic	SP
14	0.829679	FGJLCA_05430	ACR12829.1	TERTU_4571	putative dehydrogenase	oxidoreductase, NAD-binding Rossmann fold family		S	Periplasmic	TAT
6	0.355577	FGJLCA_05635	ACR13022.1	TERTU_4615	DUF4019 domain-containing protein	conserved hypothetical protein		KT	Periplasmic	SP
36	2.13346	FGJLCA_05750	ACR14601.1	TERTU_4641	Periplasmic serine protease, S1-C subfamily, contain C-terminal PDZ domain	peptidase Do		M	Periplasmic	SP
30	1.77788	FGJLCA_05930	ACR13646.1	TERTU_4679	Exop-C domain-containing protein	conserved hypothetical protein		G	Periplasmic	SP
36	2.13346	FGJLCA_06545	ACR11774.1	TERTU_0073	DUF4410 domain-containing protein	conserved hypothetical protein		NC	Periplasmic	SP
3	0.177788	FGJLCA_07530	ACR10918.1	TERTU_0292	Plastocyanin	conserved hypothetical protein		C	Periplasmic	SP
4	0.237051	FGJLCA_07550	ACR12785.1	TERTU_0296	TRAP-type mannitol/chloroaromatic compound transport system, periplasmic component	extracellular solute-binding protein, family 7		Q	Periplasmic	TAT
10	0.592628	FGJLCA_07900	ACR13460.1	TERTU_0373	Putative PAS/PAC sensor protein	putative PAS/PAC sensor protein		S	Periplasmic	SP
49	2.90388	FGJLCA_07965	ACR13407.1	TERTU_0390	Glycerophosphoryl diester phosphodiesterase	glycerophosphoryl diester phosphodiesterase family protein		C	Periplasmic	SP
22	1.30378	FGJLCA_08140	ACR14784.1	TERTU_0424	putative methyltransferase	putative methyltransferase		S	Periplasmic	SP
7	0.414839	FGJLCA_08645	ACR12798.1	TERTU_0512	Peptidoglycan/xylan/chitin deacetylase, PgdA/NodB/CDA1 family	polysaccharide deacetylase family protein		G	Periplasmic	SP
2	0.118526	FGJLCA_09285	ACR12453.1	TERTU_0657	Peptidoglycan/xylan/chitin deacetylase, PgdA/NodB/CDA1 family	polysaccharide deacetylase family protein		G	Periplasmic	SP
27	1.60009	FGJLCA_09295	ACR14162.1	TERTU_0659	Alkaline phosphatase	alkaline phosphatase		P	Periplasmic	SP
39	2.31125	FGJLCA_09730	ACR14411.1	TERTU_0762	Cadmium carbonic anhydrase	conserved hypothetical protein		NC	Periplasmic	SP
2	0.118526	FGJLCA_10630	ACR13913.1	TERTU_0956	Uncharacterized membrane protein	putative membrane protein		S	Periplasmic	SP
2	0.118526	FGJLCA_10705	ACR11523.1	TERTU_0970	Peptidase-M61 domain-containing protein	conserved hypothetical protein		S	Periplasmic	SP
26	1.54083	FGJLCA_10925	ACR13763.1	TERTU_1013	OmpH family outer membrane protein	conserved hypothetical protein		M	Periplasmic	SP
71	4.20766	FGJLCA_10995	ACR13015.1	TERTU_1027	Secreted/periplasmic Zn-dependent peptidases, insulinase-like	peptidase, M16 family		O	Periplasmic	SP
58	3.43724	FGJLCA_11145	ACR14305.1	TERTU_1062	Dipeptidyl aminopeptidase/acylaminoacyl peptidase	prolyl oligopeptidase family protein		E	Periplasmic	SP
4	0.237051	FGJLCA_11265	ACR11562.1	TERTU_1090	ABC-type nitrate/sulfonate/bicarbonate transport system, periplasmic component	histidine kinase		P	Periplasmic	SP
201	11.9118	FGJLCA_11845	ACR14789.1	TERTU_1214	putative metalloendopeptidase	peptidase, M13 family		O	Periplasmic	LIPO
21	1.24452	FGJLCA_12480	ACR13489.1	TERTU_1357	catalase/peroxidase HPI	catalase/peroxidase HPI		P	Periplasmic	LIPO
16	0.948204	FGJLCA_15780	ACR12366.1	TERTU_2099	Oligoendopeptidase F	dipeptidyl carboxydipeptidase family protein		E	Periplasmic	LIPO
22	1.30378	FGJLCA_16875	ACR13345.1	TERTU_2327	Lysophospholipase L1 or related esterase Includes spore coat protein LipC/YcsK	lipolytic enzyme, GDSL family		E	Periplasmic	LIPO
25	1.48157	FGJLCA_17575	ACR12590.1	TERTU_2477	Peptidyl-prolyl cis-trans isomerase (rotamase) - cyclophilin family	peptidyl-prolyl cis-trans isomerase A precursor		M	Periplasmic	SP
5	0.296314	FGJLCA_18590	ACR13802.1	TERTU_2639	Thioredoxin/glutathione peroxidase BtuE, reduces lipid peroxides	glutathione peroxidase		O	Periplasmic	SP
3	0.177788	FGJLCA_18940	ACR12771.1	TERTU_2712	DUF3108 domain-containing protein	conserved hypothetical protein		S	Periplasmic	SP
34	2.01493	FGJLCA_19175	ACR13813.1	TERTU_2763	TIGR02281 family clan AA aspartic protease	hypothetical protein TERTU_2763		NC	Periplasmic	SP
9	0.533365	FGJLCA_19310	ACR11508.1	TERTU_2789	gamma-glutamyltransferase	gamma-glutamyltransferase		E	Periplasmic	SP
3	0.177788	FGJLCA_19410	ACR12449.1	TERTU_2814	Murein DD-endopeptidase MepM and murein hydrolase activator NlpD, contains LysM domain	M23 peptidase domain containing protein		M	Periplasmic	SP
9	0.533365	FGJLCA_19960	ACR13815.1	TERTU_2942	ABC-type phosphate/phosphonate transport system, periplasmic component	phosphate/phosphite/phosphonate ABC transporter, periplasmic binding protein		P	Periplasmic	SP
49	2.90388	FGJLCA_20875	ACR11246.1	TERTU_3143	Peptidyl-prolyl isomerase, parvulin family	chaperone SurA precursor		M	Periplasmic	SP
2	0.118526	FGJLCA_21130	ACR11849.1	TERTU_3202	Peptidoglycan-binding LysM	peptidoglycan-binding LysM		S	Periplasmic	OTHER
